# Supplementary material for: Causes of short birth interval (kunika) in Bauchi State, Nigeria: systematizing local knowledge with fuzzy cognitive mapping
Source: Reprod Health. 2021 Apr 6;18:74. doi: 10.1186/s12978-021-01066-2 (PMC8022364; doi:10.1186/s12978-021-01066-2)
Supplement: Supplementary file 1 — Additional file 1. Matching table of factors and categories across all the maps. A table presenting all the factors with similar meanings in the same row and the corresponding category assigned during the thematic analysis. The first two columns indicate the names of categories and standardised names of the factors. The remaining columns contain the factors in the corresponding map. There are two sheets, one for causes and another for protectors. [file 12978_2021_1066_MOESM1_ESM.xlsx]

## Sheet: Risk
Category	Standarized	Frequency	Community_Ja'ama_Female_1	Community_Jama'a_Male_1-rev	Community_Rebina West_Female_1	Community_RebinaWest_Male_1-rev	Community_Tilde_Female_1-rev	Community_Tilde_Male_1-rev	Community_Toro_Female_1	Community_Toro_Male_1-rev	Community_Tulai_Female_1	Community_Tulai_Male_1-rev	Community_Wonu_Female_1	Community_Wonu_Male_1-rev	Ward_Jama'a_Female_1	Ward_Jama'a_Male_1	Ward_RebinaWest_Female_1	Ward_RebinaWest_Male_1	Ward_Tilde_Female_1	Ward_Tilde_Male_1	Ward_Toro_Female_1	Ward_Toro_Male_1	Ward_Tulai_Female_1	Ward_Tulai_Male_1	Ward_Wonu_Female_1	Ward_Wonu_Male_1-rev	LGA_level_1	State_level_1		Community_Jama'a_Female_2	Community_Jama'a_Male_2	Community_RebinaWest_Female_2-rev	Community_RebinaWest_Male_1	Community_RebinaWest_Male_2-rev	Community_RebinaWest_Male_2	Community_Tilde_Female_2	Community_Tilde_Male_1	Community_Tilde_Male_2	Community_Toro_Female_2	Community_Toro_Male_2	Community_Tulai_Female_2	Community_Tulai_Male_1	Community_Tulai_Male_2	Community_Wonu_Female_2-rev	Community_Wonu_Female_2	Community_Wonu_Male_1	Community_Wonu_Male_2	Ward_Jama'a_Female_2-rev	Ward_Jama'a_Female_2
			Community	Community	Community	Community	Community	Community	Community	Community	Community	Community	Community	Community	Ward	Ward	Ward	Ward	Ward	Ward	Ward	Ward	Ward	Ward	Ward	Ward	LGA	State		Community	Community	Community	Community	Community	Community	Community	Community	Community	Community	Community	Community	Community	Community	Community	Community	Community	Community	Ward	Ward
			Jama'a	Jama'a	RebinaWest	RebinaWest	Tilde	Tilde	Toro	Toro	Tulai	Tulai	Wonu	Wonu	Jama'a	Jama'a	RebinaWest	RebinaWest	Tilde	Tilde	Toro	Toro	Tulai	Tulai	Wonu	Wonu	LGA	State		Jama'a	Jama'a	RebinaWest	RebinaWest	RebinaWest	RebinaWest	Tilde	Tilde	Tilde	Toro	Toro	Tulai	Tulai	Tulai	Wonu	Wonu	Wonu	Wonu	Jama'a	Jama'a
	10 Kunika	26	10 Kunika	1 KUNIKA	7 Kunika	1 KUNIKA	1 Kunika	1 KUNIKA	7 KUNIKA	1 KUNIKA	7 KUNIKA	1 KUNIKA	7 KUNIKA	1 KUNIKA	8 Kunika	1 Kunika	19 KUNIKA	20 KUNIKA	7 KUNIKA	16 KUNIKA	8 KUNIKA	1 KUNIKA	24 KUNIKA	1 KUNIKA	13 KUNIKA	1 KUNIKA	23 KUNIKA	10 KUNIKA		7 NO KUNIKA	1 NO KUNIKA	5 No Kunika	10 Using same bed	1 NO KUNIKA	10 Spousal communication on FP	7 No Kunika	10 Too much attractions from woman	1 NO KUNIKA	15 NO KUNIKA	1 NO KUNIKA	13 NO KUNIKA	10 Not using withdrawal method	1 NO KUNIKA	4 NO KUNIKA	10 Women to reduce competition	10 Make-up attaractions (wife)	11 NO KUNIKA	9 No Kunika	10 Do family planning
Use of force and coercion	1 Using force	10	1 Using force		4 Use of force				1 Use of force		4 Use of force		1 Using force		5 Use of force		1 Use of force					20 Use of force by both		4 Forcing sex on each other	10 Use of force					1 Stop using force			1 KUNIKA		1 NO KUNIKA		1 KUNIKA		7 Stop using force			1 KUNIKA			1 CP	1 KUNIKA		6 Stop using force	1 Modern method
Use of force and coercion	2 Coercion by women	11	2 Coercion by women		6 Coercion by women				3 Coercion by women		5 Women using coercion		2 Coercion by women		6 Coercion by women		3 Coercion by women		22 Coersion by wives			13 Desire to deminate husband by women	19 Coersion by women		11 Coercion by women					2 Stop coercion			2 Frequent sex		2 Use of contraceptives by both		2 Frequent sex both		9 Women to stop demanding for sex		16 Women stop demanding sex	2 High sexual desire			2 Injectables	2 Sexual contact		7 Women to stop demanding for sex	2 Use injectables
Use of force and coercion	3 Using force by men	13	3 Using force by men		5 Violence by men				2 Men using force for sex	8 Use of force by men	6 Men using force for sex		3 Men using force		7 Use of force by men		2 Use of force by men		21 Force by husband for sex		15 Force by husband		12 Force by husband		12 Men using force for sex		20 Men using violence to not allow women to space			3 Stop using force			3 Desire to have large family		3 Free distribution of FP commodities house to house		3 Nutritional advice from media encourages Kunika		8 Men to stop using force	14 Avoid use of force by men	15 Men stop using force for sex	3 Sexual contact			3 Taking CP	3 Polygamy jealousy		8 men to stop using force	3 Use long-term method
Use of force and coercion	21 Male dominance	1																										21 Male dominance
Use of force and coercion	17 Law on women violence	0
Use of force and coercion	25 Advice women to stop coercion	0																														25 Advice women to stop coercion
Use of force and coercion	24 Advice men to stop forceful sex	0																														24 Advice men to stop forceful sex
Lack of spousal communication on FP	18 Lack of spousal communication on FP	8				18 Lack of spousal communication on FP				15 Lack of spousal communication								24 Lack of spousal communication	14 No discussion among couples			17 Lack of spousal communication	26 Lack of discussion by couple	18 No spousal communication on use of FP				22 Lack of communication		19 Spousal communication	12 Spousal communication	14 Spousal communication		10 Spousal communication on FP				5 Spousal communication on FP	20 Spousal communication	4 Spousal communication	23 Spousal communication		16 Spousal communication	14 Spausal communication			9 Spousal communication	26 Spousal communication
Lack of spousal communication on FP	13 Not planning family	2																13 Not planning family									13 Lack of planning family					12 Plan child spacing				22 Plan to reduce family size
Lack of male involvment on reproductive health	5 Men don't support using CP	10	5 Men don't support using CP				22 Husband refuse to allow women to take C.P		22 Men don't allow wives to take CP		21 Men do not allow women to take CP		5 men do not allow their wives to take CP		20 men do not allow their wives to take CP		5 Men do not allow wives to take CP		15 Men not allowing wives to use FP		25 Men do not allow their wives to do F/P						22 Men don't allow women to use FP 19 Lack of male support						5 Sexual jealousy wives		5 Separation of bed	24 Support from men on C.P	5 Lack of pregnancy complication (women)				24 Men to support women to take CP	5 Too much love and attraction		21 Need to support women to take CP	5 Reduce frequent sex	5 Not using FP method		27 Men to support women	5 Use condoms
Lack of male involvment on reproductive health	14 Men do not allow women to go to health facilities	2			14 Men do not allow women to go to health facilities																				29 Men do not allow women to go to HF					21 men to support women to go to health facility		11 Husbands to allow women to visit H/F							19 Men to support women to visit HF									28 Men to allow women to visit health facility
Lack of male involvment on reproductive health	16 Women do F/P without telling husband	0
Lack of male involvment on reproductive health	19 Lack of male involvment on reproductive health	2																									21 Lack of male involment in child spacing	19 Lack of male involvment on reproductive health								26 Support from men on child spacing
Lack of male involvment on reproductive health	6 Men to be more aware of their responsabilities	0																													6 Afraid of responsibilities by men									3 Afraid of responsibility (men)	22 Create awareness among men		14 Afraid of responsibility
Lack of male involvment on reproductive health	11 Religious leaders to create awareness on responsibility of men	1	11 Religious leaders to create awareness on responsibility of men																																			11 Religious leaders to create awareness on responsibility of men
Not using non-invasive family planning methods	19 Men do not agree to use condom	6							19 Men do not agree to use condom	7 Lack of using condom by men			23 Men not using condom		18 Do not use condom		15 Men refuse to use condom								5 Men do not use condoms					18 Use condom						2 Using condoms			14 Use Condom		9 Use condom			16 Use of condom				5 Use condoms
Not using non-invasive family planning methods	7 Not practising withdrawal method	14	7 Not practising withdrawal method		10 Do not practice withdrawal			13 Not practicing withdrawal method	20 Do not practice withdrawal method	2 Not using withdrawal method		10 Not using withdrawal method	24 Men not using withdrawal method		17 Do not use withdrawal method		29 Refuse to practice withdrawal method	23 Not using withdrawal method	12 Men refuse withdrawal method	18 Not practicing Azulo (Withdrawal) natural method			9 Not using withdrawal method		23 Do not practice withdrawal method					20 Use wuthdrawal method	2 Withdrawal method	10 Practice withdrawal method (men)	7 Poverty		7 Avoid sexual contact during breastfeeding both	5 Withdrawal method	7 Too much love to have more children		22 Practice withdrawal method	17 Use of withdrawal method	3 Use withdrawal method	7 Frequent play by spouse	3 Use of withdrawal method	17 Practice withdrawal method	7 Patience	7 Desire to have more children (both)		11 Do withdrawal method	7 Women to stop demanding for sex
Not using non-invasive family planning methods	8 Not practising calendar method	7	8 Not practising calendar method												16 Do not use calendar method			22 Not using calendar method			12 Having sex soon after mensturation		10 Not using calendar method		24 Not using calender method	23 Not using calendar method							8 Sexual desire		8 Patience	6 Calender method	8 Polygamy competition				2 Use calendar method	8 Attractive dressing			8 Polygamy	8 Good health condition (both)	6 Use of calendar method		8 men to stop using force
Not using non-invasive family planning methods	28 Refuse to use traditional method of family planning	2															28 Refuse to use traditional method of family planning								25 Women do not use traditional method					23 Traditional methods		9 Use traditional method						3 Use of traditional method	23 Use traditional method		1 Traditional method							12 Do traditional method
Ineffective FP	10 Drink salty water soon after sex	0
Ineffective FP	12 Taking traditional medications that fail	5					12 Taking traditional medications that fail												27 Use of inefffective traditional methods		11 Ineffective traditional F/P			25 More use of traditional FP which fails		16 Tradtional method of FP failure
Ineffective FP	19 Stop taking traditional medicine	0																																		19 Stop taking traditional medicine
Ineffective FP	24 Failure of effectiveness of FP methods	2																	8 Ineffective birth control injections					24 Failure of effectiveness of FP methods																				19 Better family planning
Ineffective FP	13 C.P gets expired	1					13 C.P gets expired
Ineffective FP	15 Not taking proper C.P dosage	5					15 Not taking proper C.P dosage												11 Irregular use of birth control pills					23 Not using FP method properly	28 Not taking CP regularly		16 Not using proper methods											2 Proper use of commodities						18 No missing of doses				24 Taking the correct doses of CP
Ineffective FP	10 Use of improper FP method from chemists	2																	10 Use of improper FP method from chemists							17 Improper use of FP
Ineffective FP	27 Delay in continuing taking of CP	1											27 Delay in continuing taking of CP
Not using modern modern family planning	9 No family planning	16	9 No family planning	3 Not using FP methods							24 Not using any family planning method	12 Not using FP method	25 Not practicing family planning	5 Not using FP method	15 Do not practice any form of family planning	12 Not using FP method	30 Refuse to use any family planning method		9 Not using FP		10 Do not use F/P		25 No FP use		22 Do not practice family planning	18 Not using FP method	17 Not using FP methods	17 Don't use family planning methods		16 Family planning		13 Family planning	9 Good living conditions		9 Creation of awareness		9 Economic stability			5 Use of FP method		9 Spending more time at home (men)	4 Use of FP method		9 Reduce sharing beds	9 High sexual desire (both)	10 Use of FP method	10 Do family planning	9 No Kunika
Not using modern modern family planning	12 Not using contraception	8	12 Not using contraception		8 Not taking cotraceptives		2 Lack of taking C.P		9 Not taking CP		15 Not taking CP		9 Not taking CP		10 Do not take CP										2 Not taking CP					22 Taking CP		1 Use contraceptives	12 Frequent play with wife	2 Use of contraceptives by both	12 Creation of awareness by community notables	9 Taking C.P	12 Monogamy		12 Take CP drugs		8 Taking CP drugs	12 Not using FP method		3 Taking CP	12 Reduce sex-driven medicine	12 Good living conditions		4 Use contraceptives	12 Do traditional method
Not using modern modern family planning	16 Lack of using modern method of FP	8				16 Lack of using modern method of FP		14 Not using modern method of FP									10 Not using modern methods			19 No use of modern FP methods		15 No use of FP modern method		15 Not using modern FP methods	4 Not using long term methods		18 Only use traditional methods			6 Use long-term method		4 Use long term C/P methods				1 Using modern methods		4 Use of modern method of FP	10 Modern method		5 Use loop 7 Use long term method 4 Modern method							1 Modern method 3 Use long-term method
Not using modern modern family planning	22 No accepting modern FP methods	3				22 No accepting modern FP methods											13 Refuse to use loop 14 Refuse to use long term method of CP							21 Not accepting modern FP methods															13 Use Implant
Not using modern modern family planning	12 Refuse to take injections	2															12 Refuse to take injections								3 Not using injectables					5 Use injectable		2 Use injections				3 Injections			11 Use Injectables		6 Use injectable			2 Injectables				2 Use injectables
Not using modern modern family planning	4 Refuse to go to HF	2	4 Refuse to go to HF		15 Women refuse to go to H/F																												4 Impatience both		4 Minimise sexual contact both		4 Religion misconception on Kunika					4 Lack of private room for men			4 NO KUNIKA	4 Impatience			4 Use contraceptives
Not using modern modern family planning	6 Women refuse to use CP	4	6 Women refuse to use CP				20 Women refuse to use FP						6 Women refuse CP				6 Women refuse to take CP														9 Use of FP methods by women		6 Monogamy		6 Reduce using high sex drive medication	23 Women to agree to take C.Ps	6 Impatience both					6 Impatience by both			6 Reduce wearing tight clothes	6 Lack of seeking advice from HF			6 Stop using force
Not using modern modern family planning	17 Lack of seeking advice from HW both	4						17 Lack of seeking advice from HW both	18 Do not take advice on family planning	16 Not taking advice from health worker									16 Women refuse advice on FP																					6 Taking HW advice on FP	21 Seek advice from HF						13 Seeking advice from health worker
Not using modern modern family planning	7 Purchase of FP commodities (personal)	0
Not using modern modern family planning	19 Non-availability of FP commodities	1																								19 Non-availability of FP commodities																					15 Availability of FP commodities
Not using modern modern family planning	8 Increase in demand of FP commodities	0
Not using modern modern family planning	3 Free distribution of FP commodities	0																																3 Free distribution of FP commodities house to house				9 Free FP commmodities at HF
Not using modern modern family planning	8 FP commmodities with less side effects	0																																				8 FP commmodities with less side effects
Lack of FP advice from HF	20 Lack of advice from health worker (both)	3	13 Awareness from HW on FP					20 Lack of advice from health worker (both)																			24 No proper screeing for choice with (sideffects)											13 Awareness from HW on FP
Lack of FP advice from HF	11 Not going to health facility for FP advice	17	11 Not going to health facility for FP advice	12 Lack of visiting HF for FP	18 Lack of visiting H/F for advice	21 Lack of visiting HF on FP commodities		16 Not visiting HF on FP	24 Not taking advice from HF		23 Not taking advice from HF	18 Lack of visiting health facility	26 Not visiting health facilities	6 Lack of seeking advice from HF	19 Do not visit health facility	14 Lack of visiting HF		26 Lack of visiting health facility for advice			24 Women do not go to health facilities for F/P advice			22 Not visiting HF for FP		20 Lack of visiting health facility for advice	2 Don't go to HF for advice			17 Visit health facility	14 Visiting health facilities on FP	7 Women to visit H/F	11 Watching porn/love film	11 Visiting HF for FP services both	11 Visiting HF for FP services both	20 Visiting H/F for advice	11 Using same bed		18 Visit HF		25 Go for family planning at HF	11 Sexual contact while breastfeeding	18 Visiting HF for advice	20 Visiting health facilities	11 Reduce make-up	11 Spending more time at home (men)			11 Do withdrawal method
Lack of FP advice from HF	3 No counselling support during pregnancy for women	1																									3 No counselling support during pregnancy for women
Lack of FP advice from HF	9 FP services / 10 Provide child spacing services 11 Availability of HP providing FP services	0
Lack of FP advice from HF	14 Training of HF staff on FP methods	0
Lack of FP advice from HF	15 Cordial relationship between client and service providers	0
Not seeking/Advice from traditional birth attendants	9 Seek advice from traditional birth attendants	0
Lack of awareness about FP and fear of side effects	13 Fear of complications	13	13 Fear of complications		16 Fear of complications with use of C/P		19 Fear of contraceptive complications	15 Fear of side effects of FP	21 Fear of complication on taking CP		22 Fear of CP complication		28 Fear of complication		21 Fear of complication		16 Fear of complication		17 Fear of side-effects of FP			16 Fear of side-effects of modern FP			27 Fear of complication			18 Fear of FP side-effects					13 Sexual dressing (women)		13 Creation of awareness by health workers		13 Not practicing withdrawal method	15 Awareness on less side effects of commodities				13 Monogamy			13 Desire for large family	13 Too much love			13 Reduce frequent sex
Lack of awareness about FP and fear of side effects	29 Taking CP stops a woman from having more children	2											29 Taking CP stops a woman from having more children											17 Fear of becoming infertile
Lack of awareness about FP and fear of side effects	9 Lack of awareness (both) (of FP)	8		9 Lack of awareness (both)		19 Lack of awareness on FP		19 Lack of awareness (both)				16 Lack of awareness				13 Lack of awareness on FP methods		25 Lack of awareness				18 Lack of awareness on FP		20 Lack of awareness on FP							15 Creation of awareness					25 Awareness creation							17 Creation of awareness				12 Creation of awareness		26 Spousal communication
Lack of awareness about FP and fear of side effects	20 Lack of education on FP	3				20 Lack of education on FP				14 Lack of education on FP																	6 Lack of education (awareness)				16 Formal education on FP																14 Formal education on FP
Lack of awareness about FP and fear of side effects	11 Ignorance	8		11 Ignorance	17 Ignorance		16 Lack of knowledge		23 Some women have no idea on CP (ignorance)												29 Ignorance among women				26 Ignorance		7 Ignorance	23 Ignorance
Lack of awareness about FP and fear of side effects	21 Seek for knowledge	0																																		21 Seek for knowledge
Ways of increasing awareness	20 Women volunteer and existing community structures to create awareness	0
Ways of increasing awareness	23 Community notable women to create awareness	0
Ways of increasing awareness	24 Community notable men to create awareness	0
Ways of increasing awareness	23 House-house sensitization to women on FP	0
Frequent sex and factors encouraging this	15 Frequent sex	24	15 Frequent sex	2 Sexual contact	9 Frequent sex	2 Frequent sex	3 Frequent sex	2 Frequent sex both	8 Frequent sex	5 Sexual contact	8 Frequent sex	3 Sexual contact	8 Frequent sex	2 Sexual contact	11 Frequent sex	2 Frequent sex	20 Frequent sex	14 Frequent sexual contact	13 Frequent sex	1 Frequent sex	9 Frequent sex	2 Frequent sex	21 Frequent sex	2 Frequent sex	15 Frequent sex	2 Frequent sex				8 Reduce frequent sex		6 Reduce frequent sex	15 High sexual drug medicine	4 Minimise sexual contact both		10 Reduce frequent sex	15 Fear of side effects of FP	6 Reduce sexual contact both (minimise)	17 Reduce frequent sex		14 Reduce frequent sex	15 Too much love to have children	2 Minimize sexual contact	5 Reduce frequent sex	15 Stop helping to take care of children		1 Minimise sexual contact	13 Reduce frequent sex	15 Stop sex till after weaning
Frequent sex and factors encouraging this	7 Sexual contact while breastfeeding	7		7 Sexual contact while breastfeeding		17 Sexual contact while breastfeeding				4 Sexual contact before weaning		11 Sexual contact while breastfeeding				6 Sexual contact before weaning		21 Sexual contact before weaning								15 Sexual contact before weaning					3 Stop sexual contact until weaning			7 Avoid sexual contact during breastfeeding both						2 Avoid sexual contact until weaning			5 Avoid sexual contact until weaning					15 Stop sex till after weaning
Frequent sex and factors encouraging this	18 Staying away from husband during breast-feeding	0																														18 Staying away from husband during breast-feeding
Frequent sex and factors encouraging this	8 Advice not to have sex until after 4 to 5 months	0																														8 Advice not to have sex until after 4 to 5 months
Frequent sex and factors encouraging this	22 Not taking away wife (to her family after birth)	1																					22 Not taking away wife									20 Go back to parents house after delivery				18 Going back to parents house after delivery				18 Take away wife until weaning				22 Go back to parents house after delivery
Frequent sex and factors encouraging this	20 Sharing bed	16	20 Sharing bed	13 Lack of husband's private room	27 Sharing of bed	10 Using same bed		11 Using same bed	17 Sharing bed	10 Lack of private room (men)		4 Lack of private room for men	10 Sharing bed			18 Using same room	22 Sharing bed		19 Sharing same bed			8 Sleeping on the same bed	11 Sharing same bed		16 Sharing bed	12 Using same room				13 Not sharing bed	11 Creation of private room (men)	22 Avoid sharing beds	20 Lack of education on FP	5 Separation of bed		12 Sleep in seperate rooms/beds	20 Lack of advice from health worker (both)		26 Stop sharing bed	16 Creation of private room			10 Creation of private room (men) 9 Separation of bed	9 Reduce sharing beds	20 Visiting health facilities			19 Stop sharing bed	20 Reduce desire for large family
Frequent sex and factors encouraging this	19 Too much staying at home by husband	9		19 Too much staying at home by husband								9 Spending more time at home (men)		11 Spending more time at home (men)				7 Spending more time with wife before weaning		5 Always at home, Idle, increases desire for sex	13 Lack of recreational activities for men			12 Couples always being together 14 Staying idle, nothing to do		14 Spending more time at home		15 Lack of alternative entertainment for men			8 Less staying at home by men									10 Minimise spending time at home with women			8 Avoid spending more time at home (men)
Frequent sex and factors encouraging this	25 High desire for sex	21	25 High desire for sex	8 High sexual desire (both)	23 High sexual desire from men and women	8 Sexual desire	7 High sex drive		16 High desire for sex	6 High sexual desire (both)	12 High sexual desire by men/women	2 High sexual desire	14 High sexual desire by men/women	9 High sexual desire (both)	25 High sexual desire by men and women	11 High sexual desire		1 High sexual desire		14 Self interest among couples to have sex 4 High natural sex desire		5 High sexual desire from both / 9 Desire to have sex	23 High desire by husband	11 Desire to have sex (both)	19 High sexual desires by men and women	7 High sexual desire		12 High sexual desire			5 Reducing sexual desires									13 Minimise high sexual desire									25 Create awareness on Kunika
Frequent sex and factors encouraging this	18 Love and attraction (both)	10		18 Love and attraction (both)		14 Love and attraction				9 Love and attraction		5 Too much love and attraction		13 Too much love		15 Too much love		4 Too much love				4 Love and attraction		13 Love and attraction		9 Too much love (women)
Frequent sex and factors encouraging this	21 Sweet woman	7	21 Sweet woman		25 Sweet woman*		6 Sweet woman	10 Too much attractions from woman	12 Sweet woman		9 Sweet woman						21 Sweet woman																21 Lack of visiting HF on FP commodities												21 Need to support women to take CP				21 Reduce desire for children
Frequent sex and factors encouraging this	24 Too much make-up and tight clothes	16	24 Too much make-up and tight clothes	17 Too much make-up (wives)	26 Too much make up and tight dresses	13 Sexual dressing (women)	8 Wearing tight clothes				14 Too much makeup by women	8 Attractive dressing	13 Too much make-up by women to attract men	10 Make-up attaractions (wife)	23 Too much make-up	17 Attractive dressing	24 Too much make-up	3 Too much make-up by women 8 Attractive dressing by women			14 Make-up by wives		15 Make-up by women		21 Too much make-up by women					9 Reduce too much make-up and tight clothes	7 Reducing make-up (women)	21 Avoid too much make- up				17 Reduce make-up			25 Reduce make-up		19 Reduce too much make-up		6 Reducing make up women	11 Reduce make-up 6 Reduce wearing tight clothes			7 Reduce make-up attractions (women)	17 Reduce too much makeup	24 Taking the correct doses of CP
Frequent sex and factors encouraging this	19 Seduction by wives	4																			19 Seduction by wives	11 Attractive sleeping dress	14 Seducing by wife			13 Sexual attraction to men by women
Frequent sex and factors encouraging this	14 When husband looks handsome	1		14 When husband looks handsome
Frequent sex and factors encouraging this	13 Fasting to minimise sexual desire	0
Frequent sex and factors encouraging this	16 Impatience (both)	23		16 Impatience (both)	30 Impatience from both male and female	4 Impatience both	5 Impatience	6 Impatience both	14 Impatience by Male/Female	3 Impatience (men)	13 Impatiece by men/women	6 Impatience by both		4 Impatience	27 Impatince by men and women	19 Impatience	26 Impatience by men and women	5 Impatience	23 Men, women impatient	6 Lack of patience both husband and wife	6 Lack of patience from women 7 Lack of patience from men	6 Impatience from both	13 Impatience by men	5 Impatience (both)	18 Impatience by men and women	10 Impatience	14 Impatient 15 Lack of self control			12 Patience	10 Patience (both)	23 Patience		8 Patience		16 Patience				19 Patience	18 Patience		12 Patience by both	7 Patience			8 Patience (both)	18 Patience by men and women
Frequent sex and factors encouraging this	9 Childishness and immaturity by both	1																9 Childishness and immaturity by both
Frequent sex and factors encouraging this	17 Carelessness	1					17 Carelessness
Frequent sex and factors encouraging this	22 Sex drive medication taken by men or women	16	22 Sex drive medication taken by men or women		28 Sex drive medication male/female	15 High sexual drug medicine	10 Sex drive medication		13 Sex-drive medication Male/Female		10 Sex drive medication men/women		12 Sex drive medication		24 Sex-drive medication by men and women		25 Sex-drive medication for men and women	10 Use of high sexual drive	24 Use of sex drive medication	7 Using medicines for sex drive (both)	18 Use of sex drive medicines	12 Use of sex -drive medication (Modern and traditional)	20 Use of sex drive medication		20 Sex drive medication by men and women					11 Stop using sex drive medication		26 Reduce sex drive medication	22 No accepting modern FP methods	6 Reduce using high sex drive medication		15 Reduce sex drive medicine			27 Reduce sex drive medication		17 Reduce sex drive medication			12 Reduce sex-driven medicine	22 Go back to parents house after delivery			16 Reduce sex drive medicattion	22 Reduce competition
Frequent sex and factors encouraging this	15 Sex talks (both)	1		15 Sex talks (both)																																				15 Avoid sexual talk frequently
Frequent sex and factors encouraging this	12 Frequent play with wife	2				12 Frequent play with wife						7 Frequent play by spouse																															7 Minimise spousal play
Frequent sex and factors encouraging this	11 Watching porn/love film	3				11 Watching porn/love film												2 Watching porn movies		3 Provocative media contents
Fertility, including fertility after giving birth	13 Not mensturating after giving birth	3			13 Not mensturating after giving birth		18 No mensturation after delivery so can take on without knowing												5 Irregular menstruation during breast feeding
Fertility, including fertility after giving birth	6 Menstruation during breast feeding	3																	6 Menstruation during breast feeding				29 menstruation soon after delivery					16 menstruation during breastfeeding
Fertility, including fertility after giving birth	26 Non-exclusive breastfeeding	1																									26 Non-exclusive breastfeeding									8 Exclusive breast-feeding			16 Exclusive breastfeeding
Fertility, including fertility after giving birth	3 Nutritional advice from media encourages Kunika	1						3 Nutritional advice from media encourages Kunika
Fertility, including fertility after giving birth	11 High fertility	7			11 High fertility		14 High fertility				18 High fertility		22 High fertility										28 High fertility			22 High fertility		13 High fertility
Fertility, including fertility after giving birth	14 Genetics to Kunika by some women	2										14 Genetics to Kunika by some women			13 High fertility
Family dynamics	16 Competition for inheritance	15	16 Competition for inheritance		3 Competition for inheritnce		24 Competition for inheritance				2 Competition for inheritance		16 Competition for inheritance		3 Competition for inheritance		9 Competition for inheritance		2 Women desire more children for inheritance	11 Competition for inheritance among women	2 Competition for more children for inheritance		7 Desire for inheritance	7 Have more share in inheritance	9 Competition for inheritance		9 Inheritance from husband	3 Inheritance (polygamy)		10 Stop competition for inheritance			16 Lack of using modern method of FP			13 Stop competition for inheritance	16 Not visiting HF on FP				12 Reduce competition for inheritance	16 Lack of awareness			16 Use of condom				16 Reduce sex drive medicattion
Family dynamics	17 Competition for children among wives	10	17 Competition for children among wives		2 Competition for children among co-wives						3 Competition for children among wives				4 Competition for children among women		8 Competition for children among wives		3 Competition among wives	10 Competition for more children among women				6 Competition for more children (wives)	8 Competition for children among wives		11 Wives competing for more children			15 Stop competition for children			17 Sexual contact while breastfeeding				17 Lack of seeking advice from HW both		6 Stop competition for children		11 Reduce competition for children	17 Polygamy competition			17 Practice withdrawal method				17 Reduce too much makeup
Family dynamics	2 Competition for sex (among wives)	3													2 Competition for sex (among wives)					13 Competition on sex among wives					7 Competition for sex
Family dynamics	11 More love to specific wife	1																										11 More love to specific wife
Family dynamics	16 Men love wives with frequent pregnancies	2									16 Men love wives with frequent pregnancies										22 Kunika wives are loved by husbands
Family dynamics	5 Polygamy jealousy/competition	16		5 Polygamy jealousy	1 Polygamous competition	5 Sexual jealousy wives	23 Competition among wives	8 Polygamy competition	4 Polygamous competition		1 Polygamy competition	17 Polygamy competition		3 Polygamy jealousy		20 Polygamy		18 Polygamous competition			4 Jealousy among wives / 3 Competition among wives		6 Jealousy among wives / 5 Competition among wives		6 Polygamous competition	3 Polygamy competition		1 Poylgamous competition 2 Competition among co-wives				19 Women to stop competition				14 Stop competition among wives		7 Less of competition among women	4 Reduce competition					10 Women to reduce competition				22 Reduce competition
Family dynamics	23 Monogamy	24	23 Monogamy	20 Monogamy	29 Monogamy	6 Monogamy	4 Monogamy	12 Monogamy	15 Monogamy	11 Monogamy	11 Monogamy	13 Monogamy	11 Monogamy	14 Monogamy	26 Monogamy		23 Monogamy	12 Monogamy	20 Monogamy	15 Monogamy	17 Monogamy	7 Monogamy	17 Monogamy	3 Monogamy	17 Monogamy	8 Monogamy		14 Monogamy		14 Polygamy	4 Polygamy		23 Religious belief			11 Practice polygamy			24 Polygamy	12 Polygamy	20 Do polygamy		11 Polygamy	8 Polygamy			3 Polygamy	14 Polygamy	23 Reduce desire for men to spend money during ceremony
Family dynamics	19 Desire for child of particular sex	6	19 Desire for child of particular sex				11 Desire for specific sex of child										18 Desire for particular sex							8 Desire to have a child of specific sex			10 Having same sex children so want other	26 Desire to have specific sex (child)					19 Lack of awareness on FP				19 Lack of awareness (both)								19 Family planning				19 Stop sharing bed
Family dynamics	21 Desire for large family	15			21 Desire for large family	3 Desire to have large family	25 Desire for large family		10 Desire for large families		17 Desire for large family		19 Desire for large family	7 Desire to have more children (both)	9 Desire for large family	4 Desire to have more children	17 Desire for large family	19 Interest to have large family				14 Desire to have more children by both	1 Desire for more children			5 Too much love to have more children		4 Desire for more children											5 Reduce desire for large family					13 Reduce desire for large family				20 Reduce desire for large family
Family dynamics	3 Pride with having more children	2														3 Pride with having more children								10 Social pride (men)																								21 Reduce desire for children
Family dynamics	9 Desire for more children to help in farming, Earning (men)	1																		9 Desire for more children to help in farming, Earning (men)
Family dynamics	6 Men want to have more children	8		6 Men have too much love to have more children				7 Too much love to have more children				15 Too much love to have children				5 Compettion to have more children by men			18 men desire more children				2 Desire for more children by men	9 Competition for more children (men)				6 Desire for more children for men
Family dynamics	30 Desire for children by women	2											30 Desire for children by women										3 Desire for more children by women
Family dynamics	14 Women want to finish giving birth early and rest	10	14 To finish giving birth early and rest		24 To finish giving birth early		26 Desire to finish giving birth early		11 To finish giving birth early		20 To finish giving birth early		17 To finish giving birth early		12 To finish giving birth early				25 Women want to complete family quickly		20 Women want to complete family quickly							27 Desire to complete family quickly					14 Love and attraction		14 Creation of awareness by CBOs		14 Not using modern method of FP					14 Genetics to Kunika by some women			14 Spausal communication	14 Monogamy			14 Polygamy
Family dynamics	26 Delay in pregnancy makes women anxious	1																			26 Delay in pregnancy makes women anxious
Family dynamics	19 Avoid insults from inlaws	1			19 Avoid insults from inlaws
Family dynamics	16 Wives want to satisfy their husbands desires	3																			16 Wives want to satisfy their husbands desires		16 Desire to satisfy husband			6 Self submission to men by women
Family dynamics	4 Fear of husband to commit adultery	1		4 Fear of husband to commit adultery																																													27 Men to support women
Family dynamics	18 Desire for men to spend money during naming ceremony	9	18 Desire for men to spend money during naming ceremony		22 Desire to spend money during naming ceremony		21 Desire for husband to spend money during naming ceremony						15 Men spending money during naming ceremony		22 Desire for men to spend money during naming ceremony		27 Desire for men to spend money during naming ceremony		28 Wives get gifts from husband on child birth		23 Women get clothes from husbands on delivery				14 Desire to spend money during naming ceremony								18 Lack of spousal communication on FP				18 Lacl of formal education (both)					18 Lack of visiting health facility			18 No missing of doses			23 Reduce desire for men to spend money during ceremony	18 Patience by men and women
Negative socio-economic conditions	9 Good living conditions	8				9 Good living conditions		9 Economic stability						12 Good living conditions		16 Good living condition		6 using same room		8 Good living conditions (economic)		10 Good living conditions				11 Good living conditions																					4 Lack of good living conditions
Negative socio-economic conditions	18 Create desire for good living	0
Negative socio-economic conditions	3 Job creation for men/women	0																																					3 Job creation for men								2 Job creation
Negative socio-economic conditions	18 Having someone taking care of your children	1											18 Having someone taking care of your children																															15 Stop helping to take care of children
Negative socio-economic conditions	7 Poverty	2				7 Poverty																						24 Poverty
Negative socio-economic conditions	2 Women to be empowered by skills	0																																					2 Women to be empowered by skills
Negative socio-economic conditions	8 Good health condition (both)	2												8 Good health condition (both)				11 Good health conditions by both																													5 Poor health conditions
Negative socio-economic conditions	5 Lack of pregnancy complication (women)	2						5 Lack of pregnancy complication (women)					20 Some women do not suffer during child- birth
Negative socio-economic conditions	10 Lack of formal education	6		10 Lack of formal education				18 Lacl of formal education (both)													30 Lack of education for women					21 Lack of formal education	27 Lack of formal education	25 Illiteracy
Belief in faith and fate	12 Kunika is from God	7			12 Kunika is from God						19 Kunika is from God		21 Kunika is from God		14 Kunika is from God				26 Kunika is from God	17 Destiny		3 Desitny																											28 Men to allow women to visit health facility
Belief in faith and fate	4 Religion misconception on Kunika	3						4 Religion misconception on Kunika		13 Religion ignorance on Kunika																		20 Misinterpretation of some Quranic verses
Belief in faith and fate	23 Religious belief	7				23 Religious belief				18 Religion belief								15 Religious belief		12 Desire for heavenly rewards (both)	21 Belief that kunika woman will go to heaven		18 Following law of marriage 27 Kunika women will enter paradise			4 Religious belief
Belief in faith and fate	16 False religious belief that FP is wrong	1																						16 False religious belief that FP is wrong
Belief in faith and fate	29 Religious leaders not supporting modern methods	1																									29 Religious leaders not supporting modern methods
Lack of awareness about kunika	22 Lack of enlightenment on FP methods by MOH	1																		22 Lack of enlightenment on FP methods by MOH
Lack of awareness about kunika	12 Lack of awareness on side effects of Kunika	9								12 Lack of awareness on side effects of Kunika						10 Lack of awareness on side effects of Kunika		27 Lack of awareness by parents on Kunika		20 Lack of awareness on dangers on kunika		19 Ignorance of danger of Kunika		26 Ignorance on dangers of kunika		24 Lack of awareness by parents on Kunika	5 Lack of awareness of dangers due to Kunika	7 Lack of awareness on child spacing			13 Awareness on side effects of Kunika	15 Create awareness on Kunika							21 Create awareness on Kunika	7 Creation of awareness on Kunika								25 Create awareness on Kunika
Lack of awareness about kunika	8 Afraid of side effects on Kunika (men)	0																																						8 Afraid of side effects on Kunika (men)
Lack of awareness about kunika	17 Lack of concern for the health of the children	3								17 Lack of sympathy to the child								17 Lack of sympathy to the child			27 Women do not care about the health of their children																			11 Sympathy of the child health			13 Afraid of the child health (both)
Lack of awareness about kunika	28 Women do not care about their health	1																			28 Women do not care about their health
Lack of awareness about kunika	8 Availability of the HF leads to community mentality to have Kunika	1														8 Availability of the HF leads to community mentality to have Kunika
Lack of awareness about kunika	19 Not knowing benefits of child spacing	1																						19 Not knowing benefits of child spacing
No public awareness about kunika	12 Make community notables aware on FP	1	12 Awareness to community notables on FP																																			12 Awareness to community notables on FP
No public awareness about kunika	14 Organise awarness campaigns to religious leaders on modern child spacing	0
No public awareness about kunika	16 Create awareness by religious leaders (on kunika)	0																														16 Create awareness by religious leaders (on kunika)								9 Use of religion perspective on Kunika
No public awareness about kunika	9 Creation of awareness (on risk factors of kunika)	0																																9 Creation of awareness (on risk factors of kunika)				10 Creation of awareness
No public awareness about kunika	12 Creation of awareness by community notables (on risk factors of kunika)	0																																12 Creation of awareness by community notables
No public awareness about kunika	13 Creation of awareness by health workers (on risk factors of kunika)	0																																13 Creation of awareness by health workers
No public awareness about kunika	14 Creation of awareness by CBOs (on risk factors of kunika)	0																																14 Creation of awareness by CBOs
No public awareness about kunika	21 Target first time mothers on Kunika awareness	0
No public awareness about kunika	12 Include dangers of kunika in JSS curriculum	0
No public awareness about kunika	17 Media to create awareness	0																														17 Media to create awareness						14 Use of posters and pamphlets
Lack of stigma around kunika	7 Lack of stigmatization of kunika	4														7 Lack of stigmatization				2 Kunika no more considered as shamful							25 Lack of cultural support/rules on Kunika	9 Lack of commmunity awareness
Lack of stigma around kunika	21 Lack of guidance of mothers/parents on dangers on kunika	2																		21 Lack of guidance of mothers on dangers on kunika							28 No advice from parents before marriage on Kunika																15 Parents to give advice on effects of Kunika
Lack of stigma around kunika	16 Not concerned about stigma on Kunika	1																16 Not shy of stigma on Kunika
[truncated: 16 more columns]

## Sheet: Protectors
Category	Standarized	Frequency	Community_Jama'a_Female_2	Community_Jama'a_Male_2	Community_RebinaWest_Female_2-rev	Community_RebinaWest_Male_2-rev	Community_Tilde_Female_2	Community_Tilde_Male_2	Community_Toro_Female_2	Community_Toro_Male_2	Community_Tulai_Female_2	Community_Tulai_Male_2	Community_Wonu_Female_2-rev	Community_Wonu_Male_2	Ward_Jama'a_Female_2-rev	Ward_Jama'a_Male_2	Ward_RebinaWest_Female_2	Ward_RebinaWest_Male_2	Ward_Tilde_Female_2-rev	Ward_Tilde_Male_2	Ward_Toro_Female_2	Ward_Toro_Male_2	Ward_Tulai_Female_2	Ward_Tulai_Male_2	Ward_Wonu_Female_2-rev	Ward_Wonu_Male_2	LGA_level_2	State_level_2
			Community	Community	Community	Community	Community	Community	Community	Community	Community	Community	Community	Community	Ward	Ward	Ward	Ward	Ward	Ward	Ward	Ward	Ward	Ward	Ward	Ward	LGA	State
			Jama'a	Jama'a	RebinaWest	RebinaWest	Tilde	Tilde	Toro	Toro	Tulai	Tulai	Wonu	Wonu	Jama'a	Jama'a	RebinaWest	RebinaWest	Tilde	Tilde	Toro	Toro	Tulai	Tulai	Wonu	Wonu	LGA	State
	10 Kunika	26	7 NO KUNIKA	1 NO KUNIKA	5 No Kunika	1 NO KUNIKA	7 No Kunika	1 NO KUNIKA	15 NO KUNIKA	1 NO KUNIKA	13 NO KUNIKA	1 NO KUNIKA	4 NO KUNIKA	11 NO KUNIKA	9 No Kunika	1 No Kunika	10 NO KUNIKA	1 NO KUNIKA	4 NO KUNIKA	1 NO KUNIKA	10 NO KUNIKA	1 NO KUNIKA	14 NO KUNIKA	1 NO KUNIKA	9 NO KUNIKA	1 NO KUNIKA	4 NO KUNIKA	13 NO KUNIKA
		0
Use of force and coercion	1 Using force	5	1 Stop using force						7 Stop using force						6 Stop using force		7 Stop using force								6 Stop using force
Use of force and coercion	2 Coercion by women	7	2 Stop coercion						9 Women to stop demanding for sex		16 Women stop demanding sex				7 Women to stop demanding for sex		9 Women refuse demanding for sex		11 Wives to stop coercion for sex						7 Women to stop coercion
Use of force and coercion	3 Using force by men	7	3 Stop using force						8 Men to stop using force	14 Avoid use of force by men	15 Men stop using force for sex				8 men to stop using force		8 Men reduce using force								8 Men to stop using force
Use of force and coercion	21 Male dominance	0
Use of force and coercion	17 Law on women violence	1																									17 Law on women violence
Use of force and coercion	25 Advice women to stop coercion	1			25 Advice women to stop coercion
Use of force and coercion	24 Advice men to stop forceful sex	1			24 Advice men to stop forceful sex
		0
Lack of spousal communication on FP	18 Lack of spousal communication on FP	23	19 Spousal communication	12 Spousal communication	14 Spousal communication	10 Spousal communication on FP		5 Spousal communication on FP	20 Spousal communication	4 Spousal communication	23 Spousal communication	16 Spousal communication	14 Spausal communication	9 Spousal communication	26 Spousal communication	4 Spousal communication	27 Spousal communication	4 Spousal communication	21 Disscussion between couples	10 Agreement between couples to FP methods	22 Discussion between couple	11 Spousal communication	23 Discussion between couples	11 Spousal communication			16 Discussion b/w husband and wife on Kunika FP	27 Spousal communication
Lack of spousal communication on FP	13 Not planning family	3			12 Plan child spacing		22 Plan to reduce family size																					28 Couple to plan on family size
		0
Lack of male involvment on reproductive health	5 Men don't support using CP	4					24 Support from men on C.P				24 Men to support women to take CP		21 Need to support women to take CP		27 Men to support women
Lack of male involvment on reproductive health	14 Men do not allow women to go to health facilities	6	21 men to support women to go to health facility		11 Husbands to allow women to visit H/F				19 Men to support women to visit HF						28 Men to allow women to visit health facility		26 Men to support women to visit HF								25 Men to allow wives to visit HF
Lack of male involvment on reproductive health	16 Women do F/P without telling husband	1																			16 Women do F/P without telling husband
Lack of male involvment on reproductive health	19 Lack of male involvment on reproductive health	4					26 Support from men on child spacing																	20 Involve men in FP counselling			15 No pressure from husband for not spacing	26 Male involvement in reproductive health
Lack of male involvment on reproductive health	6 Men to be more aware of their responsabilities	6		6 Afraid of responsibilities by men						3 Afraid of responsibility (men)	22 Create awareness among men	14 Afraid of responsibility				15 Fear of responsibility		14 Fear of responsibility
Lack of male involvment on reproductive health	11 Religious leaders to create awareness on responsibility of men	1						11 Religious leaders to create awareness on responsibility of men
		0
Not using non-invasive family planning methods	19 Men do not agree to use condom	9	18 Use condom				2 Using condoms		14 Use Condom		9 Use condom		16 Use of condom		5 Use condoms		6 Use condom				6 Use of condoms by men and women				5 Use condom
Not using non-invasive family planning methods	7 Not practising withdrawal method	18	20 Use wuthdrawal method	2 Withdrawal method	10 Practice withdrawal method (men)		5 Withdrawal method		22 Practice withdrawal method	17 Use of withdrawal method	3 Use withdrawal method	3 Use of withdrawal method	17 Practice withdrawal method		11 Do withdrawal method		24 Practice withdrawal method	2 Use of withdrawal method	9 Use withdrawal method		2 Use withdrawal method	2 Use Azlu (withdrawal)	10 Use withdrawal method		21 Use withdrawal method	4 Use of withdrawal method
Not using non-invasive family planning methods	8 Not practising calendar method	9					6 Calender method				2 Use calendar method			6 Use of calendar method			23 Use calendar method		8 Use calender method after delivery		3 Women to use calendar method		9 Use calendar method		19 Use calandar method	6 Use of calendar method
Not using non-invasive family planning methods	28 Refuse to use traditional method of family planning	11	23 Traditional methods		9 Use traditional method			3 Use of traditional method	23 Use traditional method		1 Traditional method				12 Do traditional method		22 Use traditional method						8 Traditional method		18 Using traditional FP	7 Use of traditonal method	6 Health worker teach natutal methods
		0
Ineffective FP	10 Drink salty water soon after sex	1																	10 Drink salty water soon after sex
Ineffective FP	12 Taking traditional medications that fail	0
Ineffective FP	19 Stop taking traditional medicine	2					19 Stop taking traditional medicine																	8 Reduce use of traditional FP methods
Ineffective FP	24 Failure of effectiveness of FP methods	1											19 Better family planning
Ineffective FP	13 C.P gets expired	0
Ineffective FP	15 Not taking proper C.P dosage	7						2 Proper use of commodities					18 No missing of doses		24 Taking the correct doses of CP								24 Strict compliance of taking FP	10 Use FP methods properly	23 Not missing CP doses	5 Proper use of FP method
Ineffective FP	10 Use of improper FP method from chemists	3																			5 Use proper F/P method		25 Do not buy FP drugs from chemist	15 Avoid visiting quacks/private chemists
Ineffective FP	27 Delay in continuing taking of CP	0
		0
Not using modern modern family planning	9 No family planning	13	16 Family planning		13 Family planning					5 Use of FP method		4 Use of FP method		10 Use of FP method	10 Do family planning	6 Use of FP method	21 Use family planning	3 Use of FP method			4 Use F/P		21 Use of FP method			3 Use of FP method		18 Use FP methods
Not using modern modern family planning	12 Not using contraception	12	22 Taking CP		1 Use contraceptives	2 Use of contraceptives by both	9 Taking C.P		12 Take CP drugs		8 Taking CP drugs		3 Taking CP		4 Use contraceptives		2 Women to take CP					10 Use of contraceptives			4 Use contraceptive		5 Use contraceptives
Not using modern modern family planning	16 Lack of using modern method of FP	12	6 Use long-term method		4 Use long term C/P methods		1 Using modern methods	4 Use of modern method of FP	10 Modern method		5 Use loop 7 Use long term method 4 Modern method				1 Modern method 3 Use long-term method		1 Modern method4 Use loop 5 Use long term method		17 Modern F.P methods	5 Use of modern FP methods				7 Use of modern FP methods	3 Use Long-term method
Not using modern modern family planning	22 No accepting modern FP methods	3							13 Use Implant															13 Improve acceptance of FP methods				19 Acceptance of FP
Not using modern modern family planning	12 Refuse to take injections	9	5 Use injectable		2 Use injections		3 Injections		11 Use Injectables		6 Use injectable		2 Injectables		2 Use injectables		3 Use injectable								2 Use injectables
Not using modern modern family planning	4 Refuse to go to HF	0
Not using modern modern family planning	6 Women refuse to use CP	2		9 Use of FP methods by women			23 Women to agree to take C.Ps
Not using modern modern family planning	17 Lack of seeking advice from HW both	8								6 Taking HW advice on FP	21 Seek advice from HF			13 Seeking advice from health worker		5 Using advice from health worker		5 Use of health worker advice on Kunika	18 Strict compliance to F.P advice		7 Take advice					15 Use of health worker advice on FP
Not using modern modern family planning	7 Purchase of FP commodities (personal)	1																		7 Purchase of FP commodities
Not using modern modern family planning	19 Non-availability of FP commodities	5												15 Availability of FP commodities						6 Provision of FP commodities in health facilities				9 Make FP comodities available at HF			22 Better access of services	17 Make FP commodities available
Not using modern modern family planning	8 Increase in demand of FP commodities	1																		8 Increase in demand of FP commodities
Not using modern modern family planning	3 Free distribution of FP commodities	2				3 Free distribution of FP commodities house to house		9 Free FP commmodities at HF
Not using modern modern family planning	8 FP commmodities with less side effects	3						8 FP commmodities with less side effects														12 Review the contraceptive side-effect by Federal Ministry of Health					23 Make FP commodities better 24 Companies to work to reduce side effects of contraceptives
		0
Lack of FP advice from HF	20 Lack of advice from health worker (both)	3						13 Awareness from HW on FP																			2 Counselling by HW 25 Advice during post natal visit on FP	12 Health education during ANC on child spacing
Lack of FP advice from HF	11 Not going to health facility for FP advice	20	17 Visit health facility	14 Visiting health facilities on FP	7 Women to visit H/F	11 Visiting HF for FP services both	20 Visiting H/F for advice		18 Visit HF		25 Go for family planning at HF	18 Visiting HF for advice	20 Visiting health facilities			2 Visiting HF	25 Women to visit HF		19 Seek hospital advice	9 Visit health facility for FP	8 Seek advice from health facilities	13 Visiting health facilities	22 Get advice from FP clinic	12 Visit HF for FP services	24 Women to visit HF for advice	16 Visiitng HF for awareness on Kunika	26 Women to visit HF for advice
Lack of FP advice from HF	3 No counselling support during pregnancy for women	0
Lack of FP advice from HF	9 FP services / 10 Provide child spacing services 11 Availability of HP providing FP services	1																										9 FP services / 10 Provide child spacing services 11 Availability of HP providing FP services
Lack of FP advice from HF	14 Training of HF staff on FP methods	1																										14 Training of HF staff on FP methods
Lack of FP advice from HF	15 Cordial relationship between client and service providers	1																										15 Cordial relationship between client and service providers
		0
Not seeking/Advice from traditional birth attendants	9 Seek advice from traditional birth attendants	1																			9 Seek advice from traditional birth attendants
		0
Lack of awareness about FP and fear of side effects	13 Fear of complications	2						15 Awareness on less side effects of commodities																19 Make people aware FP methods are safe
Lack of awareness about FP and fear of side effects	29 Taking CP stops a woman from having more children	0
Lack of awareness about FP and fear of side effects	9 Lack of awareness (both) (of FP)	11		15 Creation of awareness			25 Awareness creation					17 Creation of awareness		12 Creation of awareness		3 Use of awareness		6 Creation of awareness		14 Creation of awareness on FP by health ministry	21 Create awareness on F/P	9 Creation of awareness		14 Create awareness on FP				1 Awareness
Lack of awareness about FP and fear of side effects	20 Lack of education on FP	2		16 Formal education on FP										14 Formal education on FP
Lack of awareness about FP and fear of side effects	11 Ignorance	0
Lack of awareness about FP and fear of side effects	21 Seek for knowledge	1					21 Seek for knowledge
		0
Ways of increasing awareness	20 Women volunteer and existing community structures to create awareness	2																			20 Women volunteer to create awareness							24 Involve existing community structures (WDC)
Ways of increasing awareness	23 Community notable women to create awareness	2																			23 Community notable women to create awareness		2 Create awareness by women leaders
Ways of increasing awareness	24 Community notable men to create awareness	2																			24 Community notable men to create awareness		3 Create awareness by men notables
Ways of increasing awareness	23 House-house sensitization to women on FP	1																										23 House-house sensitization to women on FP
		0
Frequent sex and factors encouraging this	15 Frequent sex	21	8 Reduce frequent sex		6 Reduce frequent sex	4 Minimise sexual contact both	10 Reduce frequent sex	6 Reduce sexual contact both (minimise)	17 Reduce frequent sex		14 Reduce frequent sex	2 Minimize sexual contact	5 Reduce frequent sex	1 Minimise sexual contact	13 Reduce frequent sex	14 Minimised sexual contact	11 Reduce frequent sex	15 Minimise sexual contact	5 Reduce frequent sex	4 Reduce frequent sex	11 Reduce ferquent sex	5 Reduce frequent sex	15 Reduce frequent sex	2 Reduce frequent sex	10 Reduce frequent sex
Frequent sex and factors encouraging this	7 Sexual contact while breastfeeding	10		3 Stop sexual contact until weaning		7 Avoid sexual contact during breastfeeding both				2 Avoid sexual contact until weaning		5 Avoid sexual contact until weaning			15 Stop sex till after weaning	7 Avoid sex until weaning	20 Do not have sex until after weaning	7 Avoid sexual contact until weaning							22 Women to stop having sex till after weaning	2 Avoid sexual contact until weaning
Frequent sex and factors encouraging this	18 Staying away from husband during breast-feeding	1			18 Staying away from husband during breast-feeding
Frequent sex and factors encouraging this	8 Advice not to have sex until after 4 to 5 months	1			8 Advice not to have sex until after 4 to 5 months
Frequent sex and factors encouraging this	22 Not taking away wife (to her family after birth)	9			20 Go back to parents house after delivery		18 Going back to parents house after delivery			18 Take away wife until weaning			22 Go back to parents house after delivery						6 Take wife away after delivery	2 Separation of wife and husband until weaning			18 Take away wife				12 Encouraging cultural norms that prevent Kunika (taking wife away)	29 Take away wife till weaning
Frequent sex and factors encouraging this	20 Sharing bed	19	13 Not sharing bed	11 Creation of private room (men)	22 Avoid sharing beds	5 Separation of bed	12 Sleep in seperate rooms/beds		26 Stop sharing bed	16 Creation of private room		10 Creation of private room (men) 9 Separation of bed	9 Reduce sharing beds		19 Stop sharing bed	11 Separation of bed 12 Separation of room	14 Stop sharing bed till after weaning	10 Separation of room	12 Seperate beds with husband		14 Seperate beds	7 Separation of room	19 Separate bed		15 Stop sharing bed	11 Separation of men 12 Creation of private room men
Frequent sex and factors encouraging this	19 Too much staying at home by husband	5		8 Less staying at home by men						10 Minimise spending time at home with women		8 Avoid spending more time at home (men)				9 Less spending time at home								5 Avoid staying together
Frequent sex and factors encouraging this	25 High desire for sex	5		5 Reducing sexual desires						13 Minimise high sexual desire						8 Minimised sexual desire		8 Minimise high sexual desire								9 Reduce high sexual desire
Frequent sex and factors encouraging this	18 Love and attraction (both)	1														17 Domestic conflict
Frequent sex and factors encouraging this	21 Sweet woman	0
Frequent sex and factors encouraging this	24 Too much make-up and tight clothes	16	9 Reduce too much make-up and tight clothes	7 Reducing make-up (women)	21 Avoid too much make- up		17 Reduce make-up		25 Reduce make-up		19 Reduce too much make-up	6 Reducing make up women	11 Reduce make-up 6 Reduce wearing tight clothes	7 Reduce make-up attractions (women)	17 Reduce too much makeup		12 Reduce make-up		14 Reduce make up by women				17 No make-up		11 Reduce make-up and tight cloth	10 Women to minimise sexual attractiveness	11 Avoid things that would attract husband
Frequent sex and factors encouraging this	19 Seduction by wives	2																	16 Wives to stop seducing husbands				16 No seduction by women
Frequent sex and factors encouraging this	14 When husband looks handsome	0
Frequent sex and factors encouraging this	13 Fasting to minimise sexual desire	1																13 Fasting to minimise sexual desire
Frequent sex and factors encouraging this	16 Impatience (both)	21	12 Patience	10 Patience (both)	23 Patience	8 Patience	16 Patience			19 Patience	18 Patience	12 Patience by both	7 Patience	8 Patience (both)	18 Patience by men and women	10 Patience	17 Patience by men and women	11 Patience	15 Couple to be patient after delivery	3 Patience on frequent sex		8 Patience	12 Patience by men and women		12 Patience by men and women	13 Patience men	10 Patience on part of couples
Frequent sex and factors encouraging this	9 Childishness and immaturity by both	0
Frequent sex and factors encouraging this	17 Carelessness	0
Frequent sex and factors encouraging this	22 Sex drive medication taken by men or women	14	11 Stop using sex drive medication		26 Reduce sex drive medication	6 Reduce using high sex drive medication	15 Reduce sex drive medicine		27 Reduce sex drive medication		17 Reduce sex drive medication		12 Reduce sex-driven medicine		16 Reduce sex drive medicattion		16 Reduce sex drive medication		13 Stop using sex drive medicine		13 Stop using sex drive medicine	6 Avoid using sex drive medication		4 Reduce use of sex drive medication	13 Reduce sex-drive medication
Frequent sex and factors encouraging this	15 Sex talks (both)	1								15 Avoid sexual talk frequently
Frequent sex and factors encouraging this	12 Frequent play with wife	1										7 Minimise spousal play
Frequent sex and factors encouraging this	11 Watching porn/love film	0
		0
Fertility, including fertility after giving birth	13 Not mensturating after giving birth	0
Fertility, including fertility after giving birth	6 Menstruation during breast feeding	0
Fertility, including fertility after giving birth	26 Non-exclusive breastfeeding	7					8 Exclusive breast-feeding		16 Exclusive breastfeeding										7 Practice exclusive breast-feeding		15 Exclusive breast-feeding		20 Exclusive breast- feeding				9 Encouraging exclusive breastfeeding	16 Promote exclusive breastfeeding
Fertility, including fertility after giving birth	3 Nutritional advice from media encourages Kunika	0
Fertility, including fertility after giving birth	11 High fertility	0
Fertility, including fertility after giving birth	14 Genetics to Kunika by some women	0
		0
Family dynamics	16 Competition for inheritance	4	10 Stop competition for inheritance				13 Stop competition for inheritance				12 Reduce competition for inheritance								3 Reduce desire for inheritance
Family dynamics	17 Competition for children among wives	4	15 Stop competition for children						6 Stop competition for children		11 Reduce competition for children													3 Awareness to avoid competetion for more children
Family dynamics	2 Competition for sex (among wives)	0
Family dynamics	11 More love to specific wife	0
Family dynamics	16 Men love wives with frequent pregnancies	0
Family dynamics	5 Polygamy jealousy/competition	12			19 Women to stop competition		14 Stop competition among wives	7 Less of competition among women	4 Reduce competition				10 Women to reduce competition		22 Reduce competition		18 Reduce competition	17 Minimise polygamy competition among women	2 Stop polygamy competition		19 Reduce competition among wives		4 No competition		17 Reduce competition
Family dynamics	23 Monogamy	16	14 Polygamy	4 Polygamy			11 Practice polygamy		24 Polygamy	12 Polygamy	20 Do polygamy	11 Polygamy	8 Polygamy	3 Polygamy	14 Polygamy	19 Polygamy	15 Polygamy	16 Polygamy				3 Reduce frequent sex on one wife / 4 Polygamy			14 Polygamy	8 Polygamy
Family dynamics	19 Desire for child of particular sex	1															19 Reduce desire for particular sex
Family dynamics	21 Desire for large family	5							5 Reduce desire for large family				13 Reduce desire for large family		20 Reduce desire for large family		13 Reduce desire for large family		20 Stop desiring more children
Family dynamics	3 Pride with having more children	1													21 Reduce desire for children
Family dynamics	9 Desire for more children to help in farming, Earning (men)	0
Family dynamics	6 Men want to have more children	0
Family dynamics	30 Desire for children by women	0
Family dynamics	14 Women want to finish giving birth early and rest	0
Family dynamics	26 Delay in pregnancy makes women anxious	0
Family dynamics	19 Avoid insults from inlaws	0
Family dynamics	16 Wives want to satisfy their husbands desires	0
Family dynamics	4 Fear of husband to commit adultery	0
Family dynamics	18 Desire for men to spend money during naming ceremony	2													23 Reduce desire for men to spend money during ceremony										16 Reduce desire for husband to spend money on naming ceremony
		0
Negative socio-economic conditions	9 Good living conditions	3												4 Lack of good living conditions		16 Lack of good living condition 18 Poverty											8 Husband provide adequate social economic amenities
Negative socio-economic conditions	18 Create desire for good living	1																			18 Create desire for good living
Negative socio-economic conditions	3 Job creation for men/women	4							3 Job creation for men					2 Job creation							12 Men and women to engage in economic activities			6 Create job opportunties for men (Govt)
Negative socio-economic conditions	18 Having someone taking care of your children	1											15 Stop helping to take care of children
Negative socio-economic conditions	7 Poverty	0
Negative socio-economic conditions	2 Women to be empowered by skills	2							2 Women to be empowered by skills																			21 Economic empowermet for women
Negative socio-economic conditions	8 Good health condition (both)	2												5 Poor health conditions		13 Lack of good health condition
Negative socio-economic conditions	5 Lack of pregnancy complication (women)	0
Negative socio-economic conditions	10 Lack of formal education	2																			17 Education (Formal)							20 Formal education for women
		0
Belief in faith and fate	12 Kunika is from God	0
Belief in faith and fate	4 Religion misconception on Kunika	1																			25 Dispel belief that kunika women go to heaven
Belief in faith and fate	23 Religious belief	0
Belief in faith and fate	16 False religious belief that FP is wrong	0
Belief in faith and fate	29 Religious leaders not supporting modern methods	0
		0
Lack of awareness about kunika	22 Lack of enlightenment on FP methods by MOH	2																				14 Awareness by Ministry of Health		17 MoH to train traditional leadres on awareness of FP
Lack of awareness about kunika	12 Lack of awareness on side effects of Kunika	9		13 Awareness on side effects of Kunika	15 Create awareness on Kunika				21 Create awareness on Kunika	7 Creation of awareness on Kunika					25 Create awareness on Kunika		28 Create awareness on Kunika		22 Create awareness among women on kunika health dangers						26 Create awareness on Kunika		7 Husband/Wife understand implications (Kunika)
Lack of awareness about kunika	8 Afraid of side effects on Kunika (men)	2								8 Afraid of side effects on Kunika (men)						20 Fear of seide effects of Kunika
Lack of awareness about kunika	17 Lack of concern for the health of the children	4								11 Sympathy of the child health		13 Afraid of the child health (both)						12 Sympathy to the family					13 patience by women for health of child
Lack of awareness about kunika	28 Women do not care about their health	0
Lack of awareness about kunika	8 Availability of the HF leads to community mentality to have Kunika	0
Lack of awareness about kunika	19 Not knowing benefits of child spacing	0
		0
No public awareness about kunika	12 Make community notables aware on FP	2						12 Awareness to community notables on FP												15 Creation of awareness in religious and community leaders
No public awareness about kunika	14 Organise awarness campaigns to religious leaders on modern child spacing	1																									14 Organise awarness campaigns to religious leaders on modern child spacing
No public awareness about kunika	16 Create awareness by religious leaders (on kunika)	5			16 Create awareness by religious leaders (on kunika)					9 Use of religion perspective on Kunika												15 Enlightment by traditional and religious leaders					13 Religious and traditonal leaders shoud play vital role	25 Engagement of religious leaders in creating awareness
No public awareness about kunika	9 Creation of awareness (on risk factors of kunika)	4				9 Creation of awareness (on risk factors of kunika)		10 Creation of awareness												11 Community awareness							18 Provide general awareness
No public awareness about kunika	12 Creation of awareness by community notables (on risk factors of kunika)	2				12 Creation of awareness by community notables																		16 Involve traditional leaders for coordination and advocacy of ????
No public awareness about kunika	13 Creation of awareness by health workers (on risk factors of kunika)	1				13 Creation of awareness by health workers
No public awareness about kunika	14 Creation of awareness by CBOs (on risk factors of kunika)	3				14 Creation of awareness by CBOs													23 Community mobilizers to spread awarness					18 MoH to involve CBO
No public awareness about kunika	21 Target first time mothers on Kunika awareness	1																									21 Target first time mothers on Kunika awareness
No public awareness about kunika	12 Include dangers of kunika in JSS curriculum	2																		12 Include dangers of kunika in JSS curriculum							19 Sensitise youth on Kunika and FP
No public awareness about kunika	17 Media to create awareness	6			17 Media to create awareness			14 Use of posters and pamphlets												13 Use media		16 Awareness through media					20 Mass education on media	22 Using mass media to disseminate information
		0
Lack of stigma around kunika	7 Lack of stigmatization of kunika	0
Lack of stigma around kunika	21 Lack of guidance of mothers/parents on dangers on kunika	2										15 Parents to give advice on effects of Kunika														14 Advice on seide-effect of Kunika by parent
Lack of stigma around kunika	16 Not concerned about stigma on Kunika	1																9 Fear of stigma

## Sheet: List Categories
Variables within groups	Group	Name for risk maps	Description for Risk maps (causes of kunika)	Name for prevention maps	Description for Prevention maps (factors preventing)
10 Kunika	A		kunika		kunika
1 Using force	B	Use of force or coercion	This includes men forcing women to have sex, and women coercing men to have sex. It also includes a more general concept of male dominance.	Prevention of forced sex	This includes simply "stop using force" and "advising" men and women against forcing or coercing sex, and enacting laws about violence against women
18 Lack of spousal communication on FP	C	Lack of spousal communication about family planning	This includes lack of spousal communication about FP, as well as "not planning the family"	Better spousal communication about family planning	This includes better spousal communication about FP, and "planning the family together"
5 Men don't support using CP	D	Lack of male involvement	This includes men not supporting the use of contraceptives, not allowing women to go to health facilities (for FP), as well as more general "lack of male involvement" in reproductive health.	Greater male involvement	This includes "male involvement in RH" and more specifically, men allowing their wives to go to health facilities for FP or to use CP. Also men being more aware of their responsibilities, and religious leaders etc making them aware. It even (rarely) includes women using FP without telling their husbands.
19 Men do not agree to use condom	E	Not using non-invasive family planning methods	This includes not using condoms, withdrawal method, calendar method, traditional methods. Some mention men refusing to use these methods.	Using non-invasive family planning methods	This includes using condoms, withdrawal method, calendar method, and traditional methods.
10 Drink salty water soon after sex	F	Ineffective family planning	This includes taking traditional medications that fail. It also includes failed family planning methods, due to wrong dosage, expired contraceptives, ineffective methods from chemists, and delay in continuing contraceptives.	Effective family planning	This includes to stop using (ineffective) traditional FP methods, to take correct dosage, not to buy FP medicines from chemists/quacks
9 No family planning	G	Not using modern methods of family planning	This is a large category. It includes general statements about "not using FP"or not using modern contraception. It also includes not accepting modern FP methods, refusal to have CP injections, refusal to go to HF or HW for CP advice (both women and men). It also includes non-availability of FP commodities.	Using modern methods of family planning	This includes using various modern methods of family planning, and taking advice from health workers. It also includes increasing demand for family planning (eg by advice from HW), increasing availability of commodities, free distribution of FP commodities, and developing FP commodities with less side-effects.
20 Lack of advice from health worker (both)	H	Lack of use of health services	This includes not going to health facilities for FP advice, health workers not providing family planning advice, and lack of counselling for pregnant women.	Use of health services and advice from health workers	This includes visiting health facilities and getting FP advice from health workers. It also includes (in state level maps) increasing health facilities that provide FP advice, training health workers about FP methods, and creating a good relationship between clients and health workers.
9 Seek advice from traditional birth attendants	I	Not seeking advice from traditional birth attendants	I am not sure that any group included this as a risk factor	Seek advice from traditional birth attendants	This was a single statement
13 Fear of complications	J	lack of awareness about FP and fear of side effects	This includes statements about fear of complications, and specific complications (like CP making women infertile). It also includes statements about lack of awareness, lack of education on FP and "ignorance"	Increase awareness about FP	This includes increasing awareness about FP, formal education about FP, awareness about safety of FP methods. Also "seeking for knowledge".
20 Women volunteer to create awareness	K	Ways of increasing awareness	This was only in prevention maps	Ways of increasing FP awareness	This includes increasing awareness through women volunteers, male and female community notables, and house to house sensitisation
15 Frequent sex	L	Frequent sex and factors encouraging this	This includes the simple "frequent sex". It also describes many things leading to frequent sex, such as high desire, sharing a bed, husband being around, love and attraction, wearing make-up or tight clothes, sweet women, handsome men. Also use of sex-drive medicines, pornography, carelessness and impatience. It specifically includes sexual contact while breastfeeding.	Reduce frequent sex	This includes simply "reduce frequent sex" and more specifically statements like staying away from husband while breastfeeding, advice to avoid sex for 4-5 months after delivery.
13 Not mensturating after giving birth	M	Fertility, including fertility after giving birth	This includes issues high fertility generally (including genetic tendency) and menstruating during breastfeeding, non-exclusive breastfeeding. Even better nutrition of women increasing fertility.	Reducing fertility after birth	This includes practising and promoting exclusive breastfeeding
16 Competition for inheritance	N	Family dynamics	This is quite a complex factor. Prominent causes include monogamy, because all the load falls to one wife, but also polygamy-related including jealousy and competition between wives, and specifically wanting money to be spent in a naming ceremony. It includes a wish for a large family, by men and/or women, and desire for a child of a particular sex. It includes women wanting to complete their fam…	Family dynamics	Polygamy is mentioned as a protective factor, since the burden of children is shared between wives. Also mention stopping competition between wives within polygamy. Mention reducing desire for large families.
9 Good living conditions	O	Socio-economic conditions	Again, this is quite complex. Good living conditions were mentioned as increasing the risk of kunika (eg having someone to look after your children) as were good health of both women and men, and lack of complications of pregnancy among women. On the other hand, poverty and lack of formal education were also noted as risk factors for kunika.	Socio-economic conditions	Methods of increasing socio-economic status were cited, such as job creation for both men and women, creating a desire for good living, and empowerig women with skills.
12 Kunika is from God	P	Belief in faith and fate	This includes the belief that kunika is from god, religious misconceptions about kunika and family planning, and religious leaders not supporting modern methods of contraception	Belief in faith and fate	Rarely mentioned anything. One map mentioned "Dispel belief that kunika women go to heaven"
22 Lack of enlightenment on FP methods by MOH	Q	Lack of awareness about kunika	This includes lack of awareness of the adverse effects of kunika, and lack of concern for the health of the children and women. It also includes not knowing the benefits of adequate child spacing. And that when there are enough health facilities communities are less concerned about the risks of kunika.	Increase awareness about kunika	This includes "increase awareness about adverse effects of kunika" and making men "afraid" of the adverse effects of kunika.
12 Make community notables aware on FP	R	No public awareness about kunika	This did not come up so much as a separate risk category	Create public awareness about family planning and kunika	This includes making community notables and religious leaders aware about FP and kunika. It also includes increasing public awareness about kunika, including by groups such as community notables, health workers, religious leaders, CBOs. And targeting mothers, including in the curriculum, and media campaigns.
7 Lack of stigmatization of kunika	S	Lack of stigma around kunika	Including lack of stigma associated with kunika, lack of parental guidance on the issue and lack of concern about kunika stigma.	Increase stigma about kunika	Includes parents giving advice about adverse effects of kunika, and increasing stigma associated with kunika
21 Lack of guidance of mothers/parents on dangers on kunika
16 Not concerned about stigma on Kunika
27 No data

## Sheet: Key_Codes
Name for risk maps	Category code
Kunika	A
Use of force or coercion	B
Lack of spousal communication about family planning	C
Lack of male involvement	D
Not using non-invasive family planning methods	E
Ineffective family planning	F
Not using modern methods of family planning	G
Lack of family planning advice from health facility	H
Not seeking advice from traditional birth attendants	I
Lack of awareness about FP and fear of side effects	J
Ways of increasing awareness	K
Frequent sex and factors encouraging this	L
Fertility, including fertility after giving birth	M
Family dynamics	N
Negative socio-economic conditions	O
Belief in faith and fate	P
Lack of awareness about kunika	Q
No public awareness about kunika	R
Lack of stigma around kunika	S
