# Supplementary material for: Causes of short birth interval (kunika) in Bauchi State, Nigeria: systematizing local knowledge with fuzzy cognitive mapping
Source: Reprod Health. 2021 Apr 6;18:74. doi: 10.1186/s12978-021-01066-2 (PMC8022364; doi:10.1186/s12978-021-01066-2)
Supplement: Supplementary file 2 — Additional file 2. Adjacency matrices of composite maps of risks by group. Each sheet contains the adjacency matrix of the corresponding map. Each cell in the adjacency matrix indicates the weight of a relationship between two categories. The rows are the initial category and the columns the landing one for each relationship. [file 12978_2021_1066_MOESM2_ESM.xlsx]

## Sheet: Composite_Map
	Adjacency matrix of the map		A	B	C	D	E	F	G	H	I	J	K	L	M	N	O	P	Q	R	S
	Kunika	A	0	0	0	0	0	0	0	0	0	0	0	0	0	0	0	0	0	0	0
	Use of force or coercion	B	0.114961	0	0	0	0.0015748	0	0.00944882	0	0	0	0	0.116535	0	0.00629921	0	0	0	0	0
	Lack of spousal communication about family planning	C	0.0354331	0.00314961	0	0.00314961	0.00314961	0.00629921	0.0307087	0.00472441	0	0.00472441	0	0.0165354	0	0	0	0.00314961	0.00944882	0	0
	Lack of male involvement	D	0.0519685	0	0	0	0.00944882	0	0.080315	0.0110236	0	0	0	0	0	0	0	0	0	0	0
	Not using non-invasive family planning methods	E	0.107874	0	0	0	0.00472441	0	0.0551181	0.0125984	0	0	0	0	0	0	0	0	0	0	0
	Ineffective family planning	F	0.0614173	0	0	0	0.00314961	0.00314961	0.0141732	0	0	0	0	0	0	0	0	0	0	0	0
	Not using modern methods of family planning	G	0.25748	0.00314961	0.00314961	0	0.0141732	0	0.0799213	0.0181102	0	0.00314961	0	0.00314961	0	0	0	0.00314961	0.00629921	0	0
	Lack of family planning advice from health facility	H	0.0775591	0	0.00472441	0	0.00472441	0.0110236	0.0822835	0.0110236	0	0.0232283	0	0.00944882	0	0	0	0	0.00472441	0	0
	Not seeking advice from traditional birth attendants	I	0	0	0	0	0	0	0	0	0	0	0	0	0	0	0	0	0	0	0
	Lack of awareness about FP and fear of side effects	J	0.133465	0	0.0204724	0	0.0204724	0.00629921	0.163386	0.0314961	0	0.0251969	0	0.0188976	0	0	0.00787402	0	0.0204724	0	0
	Ways of increasing awareness	K	0	0	0	0	0	0	0	0	0	0	0	0	0	0	0	0	0	0	0
	Frequent sex and factors encouraging this	L	0.777559	0.00314961	0.00629921	0	0.0515748	0	0.0220472	0	0	0	0	1	0	0.00590551	0	0	0	0	0
	Fertility, including fertility after giving birth	M	0.0496063	0	0	0	0	0	0.00314961	0	0	0	0	0.00472441	0.00472441	0	0	0	0	0	0
	Family dynamics	N	0.588976	0	0	0	0.0645669	0	0.46063	0	0	0	0	0.574016	0	0.0775591	0	0	0	0	0
	Negative socio-economic conditions	O	0.0728346	0	0	0	0	0.00472441	0.0322835	0.0220472	0	0.015748	0	0.103543	0	0.0169291	0.0019685	0	0.00629921	0	0
	Belief in faith and fate	P	0.0673228	0.00629921	0	0	0.00314961	0	0.0228346	0.00393701	0	0	0	0.0251969	0.0220472	0.00314961	0	0.0015748	0.0015748	0	0
	Lack of awareness about kunika	Q	0.0582677	0.00314961	0.0110236	0	0.00472441	0.00629921	0.0488189	0.00472441	0	0.0015748	0	0.0173228	0	0.00314961	0	0.00314961	0.00314961	0	0
	No public awareness about kunika	R	0	0	0	0	0	0	0	0	0	0	0	0	0	0	0	0	0	0	0
	Lack of stigma around kunika	S	0.0125984	0	0	0	0	0	0.0015748	0	0	0	0	0.0110236	0	0	0	0	0.0015748	0	0

## Sheet: Female_Map
		Adjacency matrix of the map		A	B	C	D	E	F	G	H	I	J	K	L	M	N	O	P	Q	R	S
		Kunika	A	0	0	0	0	0	0	0	0	0	0	0	0	0	0	0	0	0	0	0
		Use of force or coercion	B	0.226277	0	0	0	0	0	0	0	0	0	0	0.226277	0	0	0	0	0	0	0
		Lack of spousal communication about family planning	C	0.0218978	0	0	0.00729927	0	0	0.0291971	0	0	0	0	0	0	0	0	0	0	0	0
		Lack of male involvement	D	0.120438	0	0	0	0.0218978	0	0.186131	0.0255474	0	0	0	0	0	0	0	0	0	0	0
		Not using non-invasive family planning methods	E	0.175182	0	0	0	0.0109489	0	0.127737	0.0291971	0	0	0	0	0	0	0	0	0	0	0
		Ineffective family planning	F	0.0985401	0	0	0	0.00729927	0	0.0328467	0	0	0	0	0	0	0	0	0	0	0	0
		Not using modern methods of family planning	G	0.39781	0	0	0	0.0255474	0	0.145985	0.0328467	0	0	0	0	0	0	0	0	0	0	0
		Lack of family planning advice from health facility	H	0.0729927	0	0	0	0.0109489	0	0.0729927	0	0	0	0	0	0	0	0	0	0	0	0
		Not seeking advice from traditional birth attendants	I	0	0	0	0	0	0	0	0	0	0	0	0	0	0	0	0	0	0	0
		Lack of awareness about FP and fear of side effects	J	0.149635	0	0	0	0.040146	0	0.20073	0.00729927	0	0.00729927	0	0.0145985	0	0	0	0	0.0218978	0	0
		Ways of increasing awareness	K	0	0	0	0	0	0	0	0	0	0	0	0	0	0	0	0	0	0	0
		Frequent sex and factors encouraging this	L	0.737226	0	0	0	0	0	0.00729927	0	0	0	0	0.594891	0	0	0	0	0	0	0
		Fertility, including fertility after giving birth	M	0.0948905	0	0	0	0	0	0.00729927	0	0	0	0	0.00729927	0.0109489	0	0	0	0	0	0
		Family dynamics	N	0.992701	0	0	0	0.142336	0	1	0	0	0	0	0.784672	0	0.109489	0	0	0	0	0
		Negative socio-economic conditions	O	0.0255474	0	0	0	0	0	0.0182482	0	0	0.00729927	0	0.00729927	0	0	0	0	0.0145985	0	0
		Belief in faith and fate	P	0.0766423	0	0	0	0	0	0.0182482	0	0	0	0	0.0109489	0.0510949	0	0	0	0	0	0
		Lack of awareness about kunika	Q	0.0255474	0	0	0	0	0	0.0255474	0	0	0	0	0	0	0	0	0	0	0	0
		No public awareness about kunika	R	0	0	0	0	0	0	0	0	0	0	0	0	0	0	0	0	0	0	0
		Lack of stigma around kunika	S	0	0	0	0	0	0	0	0	0	0	0	0	0	0	0	0	0	0	0

## Sheet: Male_Map
		Adjacency matrix of the map (24 communities)		A	B	C	D	E	F	G	H	I	J	K	L	M	N	O	P	Q	R	S
		Kunika	A	0	0	0	0	0	0	0	0	0	0	0	0	0	0	0	0	0	0	0
		Use of force or coercion	B	0.0233051	0	0	0	0.00211864	0	0.0127119	0	0	0	0	0.0254237	0	0.00847458	0	0	0	0	0
		Lack of spousal communication about family planning	C	0.0349576	0.00423729	0	0	0.00423729	0.00847458	0.0243644	0.00635593	0	0.00635593	0	0.0222458	0	0	0	0.00423729	0.0127119	0	0
		Lack of male involvement	D	0	0	0	0	0	0	0	0	0	0	0	0	0	0	0	0	0	0	0
		Not using non-invasive family planning methods	E	0.0434322	0	0	0	0	0	0	0	0	0	0	0	0	0	0	0	0	0	0
		Ineffective family planning	F	0.0254237	0	0	0	0	0.00423729	0	0	0	0	0	0	0	0	0	0	0	0	0
		Not using modern methods of family planning	G	0.115466	0.00423729	0.00423729	0	0.00423729	0	0.0227754	0.00529661	0	0.00423729	0	0.00423729	0	0	0	0.00423729	0.00847458	0	0
		Lack of family planning advice from health facility	H	0.0619703	0	0.00635593	0	0	0.0148305	0.0683263	0.0148305	0	0.03125	0	0.0127119	0	0	0	0	0.00635593	0	0
		Not seeking advice from traditional birth attendants	I	0	0	0	0	0	0	0	0	0	0	0	0	0	0	0	0	0	0	0
		Lack of awareness about FP and fear of side effects	J	0.0926907	0	0.0275424	0	0.00423729	0.00847458	0.103284	0.0381356	0	0.029661	0	0.0169492	0	0	0.0105932	0	0.0148305	0	0
		Ways of increasing awareness	K	0	0	0	0	0	0	0	0	0	0	0	0	0	0	0	0	0	0	0
		Frequent sex and factors encouraging this	L	0.618114	0.00423729	0.00847458	0	0.0693856	0	0.0254237	0	0	0	0	1	0	0.00794492	0	0	0	0	0
		Fertility, including fertility after giving birth	M	0.0116525	0	0	0	0	0	0	0	0	0	0	0.00211864	0	0	0	0	0	0	0
		Family dynamics	N	0.216102	0	0	0	0.00423729	0	0.0391949	0	0	0	0	0.316737	0	0.0407839	0	0	0	0	0
		Negative socio-economic conditions	O	0.0831568	0	0	0	0	0.00635593	0.032839	0.029661	0	0.0169492	0	0.135064	0	0.0227754	0.00264831	0	0	0	0
		Belief in faith and fate	P	0.0460805	0.00847458	0	0	0.00423729	0	0.0201271	0.00529661	0	0	0	0.0275424	0	0.00423729	0	0.00211864	0.00211864	0	0
		Lack of awareness about kunika	Q	0.0635593	0.00423729	0.0148305	0	0.00635593	0.00847458	0.0508475	0.00635593	0	0.00211864	0	0.0233051	0	0.00423729	0	0.00423729	0.00423729	0	0
		No public awareness about kunika	R	0	0	0	0	0	0	0	0	0	0	0	0	0	0	0	0	0	0	0
		Lack of stigma around kunika	S	0.0169492	0	0	0	0	0	0.00211864	0	0	0	0	0.0148305	0	0	0	0	0.00211864	0	0

## Sheet: LGA_Map
Adjacency matrix of the map		A	B	C	D	E	F	G	H	I	J	K	L	M	N	O	P	Q	R	S
Kunika	A	0	0	0	0	0	0	0	0	0	0	0	0	0	0	0	0	0	0	0
Use of force or coercion	B	0.25	0	0.2	0	0	0	0	0	0	0	0	0.4	0	0	0	0	0	0	0
Lack of spousal communication about family planning	C	0.2	0	0	0	0	0	0	0	0	0	0	0	0	0	0	0	0	0	0
Lack of male involvement	D	0.5	0	0.4	0	0	0	0	0	0	0	0	0.8	0	0	0	0	0	0	0
Not using non-invasive family planning methods	E	0	0	0	0	0	0	0	0	0	0	0	0	0	0	0	0	0	0	0
Ineffective family planning	F	0	0	0	0	0	0	0	0	0	0	0	0	0	0	0	0	0	0	0
Not using modern methods of family planning	G	0.5	0	0	0	0	0	0	0	0	0	0	0	0	0	0	0	0	0	0
Lack of family planning advice from health facility	H	0.6	0	0.4	0	0	0	0.2	0	0	1	0	0.8	0	0	0	0	0.5	0	0
Not seeking advice from traditional birth attendants	I	0	0	0	0	0	0	0	0	0	0	0	0	0	0	0	0	0	0	0
Lack of awareness about FP and fear of side effects	J	0.5	0	0.4	0	0	0	0	0	0	0	0	0.8	0	0	0	0	0	0	0
Ways of increasing awareness	K	0	0	0	0	0	0	0	0	0	0	0	0	0	0	0	0	0	0	0
Frequent sex and factors encouraging this	L	0.4	0	0	0	0	0	0	0	0	0	0	0	0	0	0	0	0	0	0
Fertility, including fertility after giving birth	M	0.15	0	0	0	0	0	0	0	0	0	0	0	0	0	0	0	0	0	0
Family dynamics	N	0.15	0	0	0	0	0	0	0	0	0	0	0	0	0	0	0	0	0	0
Negative socio-economic conditions	O	0.1	0	0.1	0	0	0	0	0	0	0.2	0	0.2	0	0	0	0	0.1	0	0
Belief in faith and fate	P	0.15	0	0.15	0	0	0	0	0	0	0.3	0	0.3	0	0	0	0	0.15	0	0
Lack of awareness about kunika	Q	0.25	0	0.2	0	0	0	0	0	0	0	0	0.4	0	0	0	0	0	0	0
No public awareness about kunika	R	0	0	0	0	0	0	0	0	0	0	0	0	0	0	0	0	0	0	0
Lack of stigma around kunika	S	0.35	0	0.2	0	0	0	0	0	0	0.5	0	0.4	0	0	0	0	0.25	0	0

## Sheet: State_Map
Adjacency matrix of the map		A	B	C	D	E	F	G	H	I	J	K	L	M	N	O	P	Q	R	S
Kunika	A	0	0	0	0	0	0	0	0	0	0	0	0	0	0	0	0	0	0	0
Use of force or coercion	B	0.0416667	0	0	0	0	0	0	0	0	0	0	0	0	0	0	0	0	0	0
Lack of spousal communication about family planning	C	0.0694444	0.06	0	0	0	0	0.07	0	0	0	0	0	0	0	0	0	0	0	0
Lack of male involvement	D	0.0555556	0.06	0.06	0	0	0	0.06	0	0	0.11	0	0	0	0	0	0	0.06	0	0.06
Not using non-invasive family planning methods	E	0	0	0	0	0	0	0	0	0	0	0	0	0	0	0	0	0	0	0
Ineffective family planning	F	0	0	0	0	0	0	0	0	0	0	0	0	0	0	0	0	0	0	0
Not using modern methods of family planning	G	0.0694444	0	0	0	0	0	0	0	0	0	0	0	0	0	0	0	0	0	0
Lack of family planning advice from health facility	H	0	0	0	0	0	0	0	0	0	0	0	0	0	0	0	0	0	0	0
Not seeking advice from traditional birth attendants	I	0	0	0	0	0	0	0	0	0	0	0	0	0	0	0	0	0	0	0
Lack of awareness about FP and fear of side effects	J	0.138889	0.06	0.06	0	0	0	0.14	0	0	0.07	0	0	0	0	0	0	0.07	0	0.07
Ways of increasing awareness	K	0	0	0	0	0	0	0	0	0	0	0	0	0	0	0	0	0	0	0
Frequent sex and factors encouraging this	L	0.0694444	0	0	0	0	0	0	0	0	0	0	0	0	0	0	0	0	0	0
Fertility, including fertility after giving birth	M	0.0694444	0	0	0	0	0	0	0	0	0	0	0	0	0	0	0	0	0	0
Family dynamics	N	0.444444	0	0	0	0	0	0	0	0	0	0	0.06	0	1	0	0	0	0	0
Negative socio-economic conditions	O	0.125	0	0	0	0	0	0.13	0	0	0.13	0	0.04	0	0	0.06	0	0.13	0	0.13
Belief in faith and fate	P	0.0555556	0	0	0	0	0	0.06	0	0	0	0	0	0	0	0	0	0	0	0
Lack of awareness about kunika	Q	0.0694444	0	0	0	0	0	0.07	0	0	0.07	0	0	0	0	0	0	0	0	0
No public awareness about kunika	R	0	0	0	0	0	0	0	0	0	0	0	0	0	0	0	0	0	0	0
Lack of stigma around kunika	S	0.0694444	0	0	0	0	0	0.07	0	0	0.07	0	0	0	0	0	0	0	0	0
