# Supplementary material for: Causes of short birth interval (kunika) in Bauchi State, Nigeria: systematizing local knowledge with fuzzy cognitive mapping
Source: Reprod Health. 2021 Apr 6;18:74. doi: 10.1186/s12978-021-01066-2 (PMC8022364; doi:10.1186/s12978-021-01066-2)
Supplement: Supplementary file 3 — Additional file 3. Adjacency matrices of composite maps of protectors by group. Each sheet contains the adjacency matrix of the corresponding map. Each cell in the adjacency matrix indicates the weight of a relationship between two categories. The rows are the initial category and the columns the landing one for each relationship. [file 12978_2021_1066_MOESM3_ESM.xlsx]

## Sheet: Composite_Map
Adjacency matrix of the map (24 communities)		A	B	C	D	E	F	G	H	I	J	K	L	M	N	O	P	Q	R	S
No-Kunika	A	0	0	0	0	0	0	0	0	0	0	0	0	0	0	0	0	0	0	0
Prevention of forced sex	B	0.10104	0	0	0	0	0	0	0	0	0	0	0.124814	0	0	0	0	0	0	0
Better spousal communication about family planning	C	0.236999	0	0.00594354	0.0534918	0.0668648	0.038633	0.358098	0.1211	0	0	0	0.102526	0	0.0089153	0	0	0.0089153	0	0
Greater male involvement	D	0.170877	0	0.0193165	0.0148588	0.0757801	0.0371471	0.254086	0.0742942	0	0	0	0.0742942	0	0	0	0	0	0.00742942	0
Using non-invasvie family planning methods	E	0.419019	0	0	0	0.038633	0.0178306	0.0653789	0.0118871	0	0	0	0.00371471	0	0	0	0	0	0	0
Effective family planning	F	0.139673	0	0	0	0.0118871	0.0267459	0.0594354	0.0089153	0	0	0	0	0	0	0	0	0	0	0
Using modern methods of family planning	G	0.751114	0	0.0438336	0	0.0148588	0.0089153	0.273403	0.0267459	0	0.0200594	0	0.0490342	0	0	0	0	0	0	0
Use of health services and advice from health workers	H	0.217682	0	0.03789	0	0.0549777	0.0616642	0.333581	0.00594354	0	0.0267459	0	0.0445765	0	0	0	0	0.0089153	0.0111441	0
Seek advice from traditional birth attendants	I	0.0118871	0	0	0	0	0	0.0118871	0	0	0	0	0	0	0	0	0	0	0	0
Increase awareness about FP	J	0.149331	0	0.104012	0	0.0193165	0.064636	0.223626	0.0616642	0	0.0319465	0	0.0973254	0	0	0	0.00594354	0.0178306	0.0334324	0
Ways of increasing FP awareness	K	0.0326895	0	0	0	0.0267459	0.0267459	0.0326895	0	0	0.0267459	0	0	0	0.0178306	0	0.0178306	0	0	0
Reduce frequent sex	L	0.954681	0.0148588	0.0111441	0	0.0178306	0	0.0616642	0.0089153	0	0	0	1	0	0	0	0	0	0	0
Reducing fertility after birth	M	0.038633	0	0	0	0	0	0	0	0	0	0	0	0	0	0	0	0	0	0
Family dynamics	N	0.349926	0	0	0	0.0742942	0.0089153	0.281575	0	0	0	0	0.289747	0	0	0	0	0	0	0
Socio-economic conditions	O	0.106241	0	0	0.00594354	0.0208024	0.0208024	0.0297177	0	0	0	0	0.131501	0	0.00742942	0.038633	0	0	0	0
Belief in faith and fate	P	0.00297177	0	0	0	0.00297177	0.00297177	0.00297177	0	0	0	0	0	0	0	0	0	0	0	0
Increase awareness about kunika	Q	0.157504	0	0.0713224	0.0564636	0.0326895	0.0416048	0.205052	0.0475483	0	0.0297177	0	0.142645	0	0.0089153	0	0	0	0.0089153	0
Create public awareness about family planning and kunika	R	0.201337	0	0.186478	0.0148588	0.0341753	0.0809807	0.326895	0.114413	0	0.0653789	0	0.301634	0	0.0089153	0	0	0.0267459	0.0854383	0
Increase stigma about kunika	S	0.0215453	0	0	0	0	0	0.0156018	0	0	0	0	0.0178306	0	0	0	0	0	0	0

## Sheet: Female_Map
Adjacency matrix of the map		A	B	C	D	E	F	G	H	I	J	K	L	M	N	O	P	Q	R	S
No-Kunika	A	0	0	0	0	0	0	0	0	0	0	0	0	0	0	0	0	0	0	0
Prevention of forced sex	B	0.208054	0	0	0	0	0	0	0	0	0	0	0.261745	0	0	0	0	0	0	0
Better spousal communication about family planning	C	0.261745	0	0.0134228	0.120805	0.134228	0.033557	0.422819	0.167785	0	0	0	0.033557	0	0.0201342	0	0	0	0	0
Greater male involvement	D	0.261745	0	0.0134228	0.033557	0.154362	0.0536913	0.483221	0.154362	0	0	0	0.0201342	0	0	0	0	0	0	0
Using non-invasvie family planning methods	E	0.751678	0	0	0	0.0872483	0.0402685	0.147651	0.0268456	0	0	0	0	0	0	0	0	0	0	0
Effective family planning	F	0.181208	0	0	0	0.0268456	0.033557	0.120805	0	0	0	0	0	0	0	0	0	0	0	0
Using modern methods of family planning	G	0.986577	0	0.033557	0	0.033557	0	0.234899	0.0402685	0	0	0	0.0134228	0	0	0	0	0	0	0
Use of health services and advice from health workers	H	0.281879	0	0	0	0.107383	0.0805369	0.449664	0.0134228	0	0	0	0.0201342	0	0	0	0	0	0	0
Seek advice from traditional birth attendants	I	0.0268456	0	0	0	0	0	0.0268456	0	0	0	0	0	0	0	0	0	0	0	0
Increase awareness about FP	J	0.0671141	0	0	0	0.0268456	0.0469799	0.0671141	0.0201342	0	0	0	0	0	0	0	0.0134228	0	0	0
Ways of increasing FP awareness	K	0.0738255	0	0	0	0.0604027	0.0604027	0.0738255	0	0	0.0604027	0	0	0	0.0402685	0	0.0402685	0	0	0
Reduce frequent sex	L	1	0	0	0	0.0134228	0	0.0738255	0.0201342	0	0	0	0.798658	0	0	0	0	0	0	0
Reducing fertility after birth	M	0.0872483	0	0	0	0	0	0	0	0	0	0	0	0	0	0	0	0	0	0
Family dynamics	N	0.604027	0	0	0	0.167785	0.0201342	0.610738	0	0	0	0	0.489933	0	0	0	0	0	0	0
Socio-economic conditions	O	0.127517	0	0	0	0.0469799	0.0469799	0.0671141	0	0	0	0	0.0604027	0	0	0.033557	0	0	0	0
Belief in faith and fate	P	0.00671141	0	0	0	0.00671141	0.00671141	0.00671141	0	0	0	0	0	0	0	0	0	0	0	0
Increase awareness about kunika	Q	0.161074	0	0.120805	0.127517	0.0738255	0.0402685	0.275168	0.0872483	0	0	0	0.0469799	0	0.0201342	0	0	0	0	0
Create public awareness about family planning and kunika	R	0.0536913	0	0.0805369	0.033557	0.0268456	0	0.0872483	0.033557	0	0	0	0.033557	0	0.0201342	0	0	0.0604027	0	0
Increase stigma about kunika	S	0	0	0	0	0	0	0	0	0	0	0	0	0	0	0	0	0	0	0

## Sheet: Male_Map
Adjacency matrix of the map		A	B	C	D	E	F	G	H	I	J	K	L	M	N	O	P	Q	R	S
No-Kunika	A	0	0	0	0	0	0	0	0	0	0	0	0	0	0	0	0	0	0	0
Prevention of forced sex	B	0.0137931	0	0	0	0	0	0	0	0	0	0	0.0137931	0	0	0	0	0	0	0
Better spousal communication about family planning	C	0.187356	0	0	0	0.0114943	0.0367816	0.264368	0.0724138	0	0	0	0.135632	0	0	0	0	0.0137931	0	0
Greater male involvement	D	0.0850575	0	0.0206897	0	0.0114943	0.0206897	0.062069	0.0091954	0	0	0	0.101149	0	0	0	0	0	0.0114943	0
Using non-invasvie family planning methods	E	0.133333	0	0	0	0	0	0	0	0	0	0	0.00574713	0	0	0	0	0	0	0
Effective family planning	F	0.091954	0	0	0	0	0.0183908	0.0091954	0.0137931	0	0	0	0	0	0	0	0	0	0	0
Using modern methods of family planning	G	0.486207	0	0.0448276	0	0	0.0137931	0.262069	0.0137931	0	0.0310345	0	0.0666667	0	0	0	0	0	0	0
Use of health services and advice from health workers	H	0.143678	0	0.0586207	0	0.0114943	0.0402299	0.208046	0	0	0.0413793	0	0.0551724	0	0	0	0	0.0137931	0.0172414	0
Seek advice from traditional birth attendants	I	0	0	0	0	0	0	0	0	0	0	0	0	0	0	0	0	0	0	0
Increase awareness about FP	J	0.185057	0	0.16092	0	0.0114943	0.0678161	0.3	0.0816092	0	0.0494253	0	0.150575	0	0	0	0	0.0275862	0.0517241	0
Ways of increasing FP awareness	K	0	0	0	0	0	0	0	0	0	0	0	0	0	0	0	0	0	0	0
Reduce frequent sex	L	0.791954	0.0229885	0.0172414	0	0.0183908	0	0.0448276	0	0	0	0	1	0	0	0	0	0	0	0
Reducing fertility after birth	M	0	0	0	0	0	0	0	0	0	0	0	0	0	0	0	0	0	0	0
Family dynamics	N	0.127586	0	0	0	0	0	0.0172414	0	0	0	0	0.112644	0	0	0	0	0	0	0
Socio-economic conditions	O	0.0770115	0	0	0.0091954	0	0	0	0	0	0	0	0.162069	0	0.0114943	0.0367816	0	0	0	0
Belief in faith and fate	P	0	0	0	0	0	0	0	0	0	0	0	0	0	0	0	0	0	0	0
Increase awareness about kunika	Q	0.133333	0	0.0275862	0	0	0.0367816	0.128736	0.0137931	0	0.045977	0	0.188506	0	0	0	0	0	0.0137931	0
Create public awareness about family planning and kunika	R	0.274713	0	0.233333	0	0.0344828	0.125287	0.445977	0.154023	0	0.101149	0	0.443678	0	0	0	0	0	0.132184	0
Increase stigma about kunika	S	0.0333333	0	0	0	0	0	0.0241379	0	0	0	0	0.0275862	0	0	0	0	0	0	0

## Sheet: LGA_Map
Adjacency matrix of the map		A	B	C	D	E	F	G	H	I	J	K	L	M	N	O	P	Q	R	S
No-Kunika	A	0	0	0	0	0	0	0	0	0	0	0	0	0	0	0	0	0	0	0
Prevention of forced sex	B	0.03	0	0.03	0.03	0	0	0.03	0	0	0	0	0	0	0	0	0	0.03	0.11	0
Better spousal communication about family planning	C	0.14	0	0	0	0	0	0.11	0	0	0	0	0	0	0	0	0	0.14	0.54	0
Greater male involvement	D	0.14	0	0.14	0	0	0	0.11	0	0	0	0	0	0	0	0	0	0.14	0.54	0
Using non-invasvie family planning methods	E	0.05	0	0	0	0	0	0	0	0	0	0	0	0	0	0	0	0	0	0
Effective family planning	F	0	0	0	0	0	0	0	0	0	0	0	0	0	0	0	0	0	0	0
Using modern methods of family planning	G	0.3	0	0	0	0	0	0.16	0	0	0	0	0	0	0	0	0	0	0	0
Use of health services and advice from health workers	H	0.3	0	0	0	0	0	0.3	0	0	0	0	0	0	0	0	0	0.22	0	0
Seek advice from traditional birth attendants	I	0	0	0	0	0	0	0	0	0	0	0	0	0	0	0	0	0	0	0
Increase awareness about FP	J	0	0	0	0	0	0	0	0	0	0	0	0	0	0	0	0	0	0	0
Ways of increasing FP awareness	K	0	0	0	0	0	0	0	0	0	0	0	0	0	0	0	0	0	0	0
Reduce frequent sex	L	0.35	0	0	0	0	0	0	0	0	0	0	0	0	0	0	0	0	0	0
Reducing fertility after birth	M	0.11	0	0	0	0	0	0	0	0	0	0	0	0	0	0	0	0	0	0
Family dynamics	N	0	0	0	0	0	0	0	0	0	0	0	0	0	0	0	0	0	0	0
Socio-economic conditions	O	0.11	0	0	0	0	0	0.11	0.19	0	0	0	0	0	0	0	0	0.11	0	0
Belief in faith and fate	P	0	0	0	0	0	0	0	0	0	0	0	0	0	0	0	0	0	0	0
Increase awareness about kunika	Q	0.14	0	0	0	0	0	0.11	0	0	0	0	0	0	0	0	0	0	0	0
Create public awareness about family planning and kunika	R	0.76	0	0	0	0	0	0.65	0	0	0	0	0	0	0	0	0	0.76	1	0
Increase stigma about kunika	S	0	0	0	0	0	0	0	0	0	0	0	0	0	0	0	0	0	0	0

## Sheet: State_Map
Adjacency matrix of the map		A	B	C	D	E	F	G	H	I	J	K	L	M	N	O	P	Q	R	S
No-Kunika	A	0	0	0	0	0	0	0	0	0	0	0	0	0	0	0	0	0	0	0
Prevention of forced sex	B	0	0	0	0	0	0	0	0	0	0	0	0	0	0	0	0	0	0	0
Better spousal communication about family planning	C	0.15	0	0.07	0	0	0	0.15	0	0	0	0	0.07	0	0.03	0	0	0	0	0
Greater male involvement	D	0.07	0	0.13	0.05	0	0	0.13	0	0	0.27	0	0.03	0.05	0.02	0	0	0.07	0.13	0
Using non-invasvie family planning methods	E	0	0	0	0	0	0	0	0	0	0	0	0	0	0	0	0	0	0	0
Effective family planning	F	0	0	0	0	0	0	0	0	0	0	0	0	0	0	0	0	0	0	0
Using modern methods of family planning	G	0.25	0	0	0	0	0	0.17	0	0	0	0	0	0	0	0	0	0	0	0
Use of health services and advice from health workers	H	0.28	0	0	0	0	0	0.62	0.27	0	0	0	0	0.2	0	0	0	0	0	0
Seek advice from traditional birth attendants	I	0	0	0	0	0	0	0	0	0	0	0	0	0	0	0	0	0	0	0
Increase awareness about FP	J	0.33	0	0.4	0.2	0	0	0.67	0	0	0.8	0	0.13	0.2	0.07	0	0	0.2	0.4	0
Ways of increasing FP awareness	K	0.13	0	0.2	0.1	0	0	0.27	0	0	0.53	0	0.07	0.1	0.03	0	0	0.13	0.27	0
Reduce frequent sex	L	0.08	0	0	0	0	0	0	0	0	0	0	0	0	0	0	0	0	0	0
Reducing fertility after birth	M	0.02	0	0	0	0	0	0	0	0	0	0	0	0	0	0	0	0	0	0
Family dynamics	N	0.05	0	0	0	0	0	0	0	0	0	0	0	0	0	0	0	0	0	0
Socio-economic conditions	O	0.17	0	0.2	0.1	0	0	0.32	0	0	0.6	0	0.07	0.1	0.03	0.22	0	0.15	0.3	0
Belief in faith and fate	P	0	0	0	0	0	0	0	0	0	0	0	0	0	0	0	0	0	0	0
Increase awareness about kunika	Q	0.08	0	0.1	0.05	0	0	0.17	0	0	0.2	0	0.03	0.05	0.02	0	0	0.05	0.1	0
Create public awareness about family planning and kunika	R	0.32	0	0.4	0.2	0	0	0.63	0	0	1	0	0.13	0.2	0.07	0	0	0.25	0.5	0
Increase stigma about kunika	S	0	0	0	0	0	0	0	0	0	0	0	0	0	0	0	0	0	0	0
