# Supplementary material for: Causes of short birth interval (kunika) in Bauchi State, Nigeria: systematizing local knowledge with fuzzy cognitive mapping
Source: Reprod Health. 2021 Apr 6;18:74. doi: 10.1186/s12978-021-01066-2 (PMC8022364; doi:10.1186/s12978-021-01066-2)
Supplement: Supplementary file 4 — Additional file 4. Pattern matching table to compare participant weighted and discourse analysis weighted maps. There is one table for each composite map of risks and protectors (communities, female and male groups). Each table contains two columns indicating the cumulative net influence of the category on kunika or no-kunika from the original maps or from the discourse analysis. For each category, we indicated the order relative to all the categories influencing the outcome in the map. [file 12978_2021_1066_MOESM4_ESM.xlsx]

## Sheet: Additional file 4
Additional file 4		Participant weights		DA weights			Participant weights		DA weights			Participant weights		DA weights						Participant weights		DA weights			Participant weights		DA weights			Participant weights		DA weights
Pattern matching table of the cumulative net influence on Kunika or No-Kunika		Risk 24 communities	order	Risk 24 communities	order		Risk Female (12)	order	Risk Female (12)	order		Risk Male (12)	order	Risk Male (12)	order		Adjacency matrix of the map			Protector 24 communities	order	Protector 24 communities	order		Protector Female (12)	order	Protector Female (12)	order		Protector Male (12)	order	Protector Male (12)	order
Kunika	A	0	16	0	16		0	15	0	15		0	15	0	15		No-Kunika	A		0	19	0	19		0	18	0	18		0	15	0	15
Use of force or coercion	B	0.114961	5	0.157143	4		0.226277	4	0.329545	3		0.0233051	12	0.0268456	12		Prevention of forced sex	B		0.10104	13	0.122137	9		0.208054	8	0.245902	5		0.0137931	14	0.0125	14
Lack of spousal communication about family planning	C	0.0354331	14	0.0380952	14		0.0218978	14	0.0227273	13		0.0349576	10	0.0402685	10		Better spousal communication about family planning	C		0.236999	5	0.175573	5		0.261745	7	0.196721	6		0.187356	4	0.1375	5
Lack of male involvement	D	0.0519685	12	0.052381	13		0.120438	7	0.125	7		0	15	0	15		Greater male involvement	D		0.170877	8	0.145038	7		0.261745	6	0.196721	6		0.0850575	11	0.0875	11
Not using non-invasive family planning methods	E	0.107874	6	0.128571	6		0.175182	5	0.215909	5		0.0434322	9	0.0536913	9		Using non-invasvie family planning methods	E		0.419019	3	0.343511	3		0.751678	3	0.57377	2		0.133333	7	0.125	7
Ineffective family planning	F	0.0614173	10	0.0714286	10		0.0985401	8	0.113636	9		0.0254237	11	0.033557	11		Effective family planning	F		0.139673	11	0.10687	12		0.181208	9	0.147541	9		0.091954	10	0.0625	12
Not using modern methods of family planning	G	0.25748	3	0.204762	3		0.39781	3	0.318182	4		0.115466	3	0.100671	3		Using modern methods of family planning	G		0.751114	2	0.450382	2		0.986577	2	0.52459	4		0.486207	2	0.3375	2
Lack of use of health services	H	0.0775591	7	0.0809524	8		0.0729927	11	0.0795455	10		0.0619703	7	0.0671141	7		Use of health services and advice from health workers	H		0.217682	6	0.152672	6		0.281879	5	0.180328	8		0.143678	6	0.1125	8
	I	0	16	0	16		0	15	0	15		0	15	0	15		Seek advice from traditional birth attendants	I		0.0118871	17	0.00763359	17		0.0268456	16	0.0163934	16		0	15	0	15
Lack of awareness about FP and fear of side effects	J	0.133465	4	0.142857	5		0.149635	6	0.181818	6		0.0926907	4	0.0939597	5		Increase awareness about FP	J		0.149331	10	0.114504	10		0.0671141	14	0.0491803	14		0.185057	5	0.15	4
	K	0	16	0	16		0	15	0	15		0	15	0	15		Ways of increasing FP awareness	K		0.0326895	15	0.0381679	14		0.0738255	13	0.0819672	13		0	15	0	15
Frequent sex and factors encouraging this	L	0.777559	1	0.757143	1		0.737226	2	0.818182	2		0.618114	1	0.583893	1		Reduce frequent sex	L		0.954681	1	0.908397	1		1	1	1	1		0.791954	1	0.725	1
Fertility, including fertility after giving birth	M	0.0496063	13	0.0666667	11		0.0948905	9	0.125	7		0.0116525	14	0.0201342	13		Reducing fertility after birth	M		0.038633	14	0.0381679	14		0.0872483	12	0.0819672	12		0	15	0	15
Family dynamics	N	0.588976	2	0.595238	2		0.992701	1	0.954545	1		0.216102	2	0.275168	2		Family dynamics	N		0.349926	4	0.335878	4		0.604027	4	0.540984	3		0.127586	9	0.1375	5
Negative socio-economic conditions	O	0.0728346	8	0.0857143	7		0.0255474	12	0.0340909	12		0.0831568	5	0.100671	3		Socio-economic conditions	O		0.106241	12	0.10687	13		0.127517	11	0.0983607	11		0.0770115	12	0.1	9
Belief in faith and fate	P	0.0673228	9	0.0761905	9		0.0766423	10	0.0795455	10		0.0460805	8	0.0604027	8		Belief in faith and fate	P		0.00297177	18	0.00763359	17		0.00671141	17	0.0163934	16		0	15	0	15
Lack of awareness about kunika	Q	0.0582677	11	0.0666667	12		0.0255474	12	0.0227273	13		0.0635593	6	0.0805369	6		Increase awareness about kunika	Q		0.157504	9	0.114504	10		0.161074	10	0.114754	10		0.133333	7	0.1	9
No public awareness about kunika	R	0	16	0	16		0	15	0	15		0	15	0	15		Create public awareness about family planning and kunika	R		0.201337	7	0.145038	7		0.0536913	15	0.0491803	14		0.274713	3	0.2	3
Lack of stigma around kunika	S	0.0125984	15	0.0142857	15		0	15	0	15		0.0169492	13	0.0201342	13		Increase stigma about kunika	S		0.0215453	16	0.0229008	16		0	18	0	18		0.0333333	13	0.0375	13
